# Supplementary material for: Environmental protection subsidies, green technology innovation and environmental performance: Evidence from China’s heavy-polluting listed firms
Source: PLoS One. 2023 Feb 3;18(2):e0278629. doi: 10.1371/journal.pone.0278629 (PMC9897542; doi:10.1371/journal.pone.0278629)
Supplement: S1 Data — (XLSX) [file pone.0278629.s001.xlsx]

## Sheet: Sheet1
Year	Id	GI	GP	Ic	EPI	SUB	Age	Size	lev	Roe	Share	stateowned/nonstateowned	industry	region	EP
2008	27	0	0	857.28	325978592	1.47572e+07	15	2.93849e+10	0.5345	0.0851	63.74	1	D44	1	0.714286
2008	78	0	0	644.17		300000	10	2.77754e+09	0.7189	0.0216	32.54	0	C27	1	0.142857
2008	510	0	0	559.9		116520	15	2.67095e+09	0.5788	-0.058	9.45	0	C26	3	0.428571
2008	515	0	0	487.08	396725	298848	15	6.29028e+08	0.5645	-0.3745	25.37	1	C26	3	0.285714
2008	522	0	0	729.7	1.00993e+06	246806	15	2.81431e+09	0.6958	0.0981	35.58	1	C27	1	0.428571
2008	525	0	0	731.99	844595	4.26333e+06	15	3.14357e+09	0.7564	0.0497	28.51	1	C26	1	0.142857
2008	534	0	0	608.63	1.51824e+06	1100000	14	1.4177e+09	0.5118	0.041	18.68	0	D44	1	0.142857
2008	568	0	0	927.26	280184	2400000	14	5.09306e+09	0.3142	0.3628	53.52	1	C15	3	0.285714
2008	589	0	0	727.97		3.21571e+06	12	4.01794e+09	0.6974	0.0402	33.36	1	C29	3	0.142857
2008	597	0	0	858.1	6041658	382639	12	4.10399e+09	0.6163	0.2273	52.44	1	C27	1	0.142857
2008	600	0	0	646.8	40999484	3.16458e+06	12	1.00706e+10	0.6037	0.019	55.01	1	D44	1	0.142857
2008	606	0	0	659.61	13091894	910000	12	8.93632e+08	0.4429	0.0235	19.57	1	C26	3	0.285714
2008	612	0	0	690.08	19197224	1.18663e+07	12	4.03747e+09	0.5483	0.1825	29	1	C32	2	0.428571
2008	615	0	0	548.12	1.17363e+06	300000	12	1.05049e+09	0.4488	-0.2843	21.22	0	C28	2	0.142857
2008	623	0	0	796.62		800000	12	5.77755e+09	0.1099	0.1723	24.77	0	C27	2	0.285714
2008	627	0	0	628.85	1.61302e+06	803000	12	1.97952e+09	0.2358	0.0049	23.78	0	C26	2	0.571429
2008	629	0	1	619.58	182100080	946104	12	2.53554e+10	0.4929	-0.0307	38.93	1	C31	3	0.428571
2008	635	1	1	703.83	1.04687e+06	346243	12	3.97859e+09	0.8069	0.1032	21.91	1	C26	3	0.714286
2008	677	0	0	524.91	2280000	5525000	12	5.82738e+09	0.8919	-1.3179	16.24	1	C28	1	0.142857
2008	683	0	0	724.39	7.84101e+06	7140000	11	4.56632e+09	0.5167	0.0582	20.62	0	C26	3	0.142857
2008	695	0	0	649.4	37252368	11049012	11	9.85664e+08	0.6218	0.0081	38.49	1	C26	1	0.285714
2008	726	0	0	907.21	22574224	14250000	11	7.09185e+09	0.4669	0.1362	12.4	0	C17	1	0.714286
2008	737	0	0	641.9		7520000	11	4.0889e+09	0.59	0.0513	26.43	1	C26	2	0.142857
2008	755	0	0	620.22		1100000	11	4.33466e+09	0.4994	0.0059	27.79	1	C26	2	0.142857
2008	761	0	0	690.39	454389184	43794527	11	3.27223e+10	0.5163	0.0104	82.12	1	C31	1	0.142857
2008	767	0	0	551.42	976317056	305000	11	1.04178e+10	0.7856	-0.4295	36.24	1	D44	2	0.142857
2008	786	0	0	680.94	59496108	6697500	11	5.00631e+09	0.5452	0.128	52.4	1	C30	1	0.285714
2008	791	0	0	633.51		1.44072e+06	11	7.85078e+08	0.5663	0.0608	44.27	1	C26	3	0.285714
2008	831	0	0	503.29		1800000	10	3.1931e+09	0.7028	-0.5259	34.51	1	C32	2	0.571429
2008	848	0	0	743.64		1450000	11	1.01411e+09	0.4058	0.1926	42.55	0	C15	1	0.142857
2008	856	0	0	575.75		1000000	10	9.59018e+08	0.9172	-2.2396	20.73	1	C30	1	0.142857
2008	861	0	0	643.85		1580000	10	1.26464e+09	0.4387	0.2069	69.62	0	C30	1	0.142857
2008	878	0	0	478.84	85891888	623270	10	21704603971	0.7958	-0.6554	54.3	1	C32	3	0.571429
2008	885	0	0	743.89	123000	385713	9	9.28898e+08	0.6438	0.2158	58.38	1	C30	2	0.142857
2008	912	0	0	853.41	137152560	850000	9	7.89154e+09	0.5374	0.1147	59.33	1	C26	3	0.571429
2008	919	0	0	687.14		420000	9	2.2028e+09	0.1472	0.0502	45.23	1	C27	1	0.142857
2008	929	0	0	585.88	0	732500	9	1.1521e+09	0.3628	0.082	21.29	0	C15	3	0.142857
2008	932	0	0	780.32	342043264	1.52833e+06	9	5.0661e+10	0.6745	0.0661	33.92	1	C31	2	0.285714
2008	937	0	0	759.47	68219528	6050000	9	1.11106e+10	0.4366	0.3189	57.64	1	B06	1	0.571429
2008	939	2	0	616.78	648244480	16000000	9	6.97036e+09	0.6411	0.0571	33.49	0	D44	2	0.142857
2008	953	0	0	537.16	7.22975e+06	5200000	9	1057473367	0.7428	-0.466	49.14	1	C26	3	0.142857
2008	962	0	0	567.49	4.03353e+06	600000	8	2.19006e+09	0.415	0.0515	45.32	1	C32	3	0.428571
2008	963	0	0	833.99	4705532	25000	8	3.03626e+09	0.7245	0.2966	35.5	0	C27	1	0.142857
2008	970	6	2	682.81		1890690	8	2468433967	0.4121	0.0957	24.32	1	C32	1	0.428571
2008	2001	1	0	903.72		5291800	4	3.71552e+09	0.4797	0.749	60.46	0	C26	1	0.714286
2008	2034	0	0	577.34		8000	4	1.23945e+09	0.602	-0.1037	35.42	0	C17	1	0.142857
2008	2036	0	0	702.32	140000	635000	4	6.1439e+08	0.1227	0.0489	17	0	C17	1	0.142857
2008	2064	0	0	686.86	12329804	120000	2	1.73193e+09	0.2449	0.1251	32.32	0	C28	1	0.142857
2008	2067	0	0	543.86		533800	2	4.0027e+09	0.5719	-0.1512	21.42	0	C22	1	0.142857
2008	2070	0	0	692.68	8265505	1950000	2	1.43877e+09	0.6481	0.0671	23.08	0	C17	1	0.571429
2008	2078	0	0	869.99	113208296	2.54942e+07	2	8.25947e+09	0.6193	0.0825	67.51	0	C22	1	0.428571
2008	2082	0	0	572.47		50000	2	1.02177e+09	0.3029	0.1061	18.88	0	C32	1	0.142857
2008	2087	0	0	721.03	99339032	1320000	2	2.30751e+09	0.5417	0.0365	46.97	1	C17	2	0.142857
2008	2088	0	0	715.06		4260000	2	1.15604e+09	0.3141	0.1859	35.98	0	C30	1	0.142857
2008	2102	0	0	569.01		1770000	2	1.23264e+09	0.6686	0.0029	18.64	0	C30	1	0.428571
2008	2145	0	0	444.6		85499.8	1	9.19522e+08	0.5346	-0.6249	40.25	1	C26	3	0.142857
2008	2154	0	0	647.62		20000	1	1.22738e+09	0.4599	0.1856	48.75	0	C18	1	0.571429
2008	2155	0	0	570.52	22263592	2332858	1	2.59623e+09	0.2794	0.0351	44.04	1	B09	2	0.571429
2008	2160	0	0	574.04		325000	1	1.47278e+09	0.5874	0.0096	39.6	0	C32	1	0.142857
2008	2162	1	0	598.67		20000	1	1.67235e+09	0.4457	0.0364	52.01	0	C30	1	0.428571
2008	2182	0	0	585.93		2.58667e+06	1	1.78341e+09	0.5092	0.0475	30.39	0	C32	1	0.142857
2008	2193	0	0	607.8		507000	1	1.05306e+09	0.4392	0.0787	28.5	1	C17	1	0.142857
2008	600022	0	0	720.25	73729880	2350000	4	2.78148e+10	0.737	0.1073	68.69	1	C32	1	0.285714
2008	600059	0	0	695.68		207500	11	1.83121e+09	0.2974	0.0779	40.55	1	C15	1	0.571429
2008	600061	0	0	659.17		152500	11	8.15649e+08	0.3418	0.0113	35.99	1	C28	1	0.142857
2008	600069	0	0	680.27	26461456	1640000	11	3.65028e+09	0.6026	0.0218	25.63	1	C22	2	0.142857
2008	600070	0	0	641.25		210000	11	1.27732e+09	0.523	0.0029	25.64	1	C17	1	0.142857
2008	600085	0	0	808.75	387050	164286	11	4.55007e+09	0.1917	0.0953	55.24	1	C27	1	0.142857
2008	600103	0	0	631.45	23141222	3200000	11	2.72454e+09	0.3088	0.0094	8.07	1	C22	1	0.571429
2008	600111	0	0	686.04	40358500	550000	11	5.7749e+09	0.6165	0.1034	38.92	1	C32	3	0.142857
2008	600126	0	0	674.24	106271768	5073240	10	8.80766e+09	0.5749	0.0153	65.07	1	C31	1	0.285714
2008	600141	0	0	799.96	3.64379e+06	6500000	9	3.03294e+09	0.6112	0.2627	20.75	1	C26	2	0.285714
2008	600146	0	0	661.38		60000	9	4.26092e+08	0.201	0.0089	60.4	0	C25	3	0.142857
2008	600152	0	0	568.5	440675	1.90159e+06	10	2.62456e+09	0.6151	-0.0035	24.28	0	C17	1	0.142857
2008	600176	0	0	887.32	14034762	1840000	9	1.27974e+10	0.7371	0.1715	36.15	1	C26	1	0.142857
2008	600177	0	0	820.16	297498	1.59989e+06	10	3.16317e+10	0.6868	0.1808	44.68	0	C18	1	0.142857
2008	600184	0	0	671	65710116	15000	5	1.14272e+09	0.5574	0.0172	30	1	C30	2	0.142857
2008	600230	0	0	719.4		1300000	8	3.04124e+09	0.5316	0.1477	57.42	1	C26	1	0.142857
2008	600235	0	0	698.46	1.66561e+06	10000	8	2.05929e+09	0.5514	0.0084	53.224	1	C22	1	0.142857
2008	600253	0	0	553.73	1.15567e+06	2570000	8	2.90508e+09	0.7281	-0.1052	39.61	1	C27	2	0.142857
2008	600277	0	0	664.67	118193400	1000000	8	1.10838e+10	0.4858	-0.0188	85.23	0	C26	3	0.142857
2008	600285	0	0	599.92		3500000	8	9.68269e+08	0.4323	0.0201	9.44	1	C27	2	0.142857
2008	600291	0	0	503.27		1.55493e+07	8	2.23599e+09	0.3429	0.0194	14.608	1	C30	3	0.142857
2008	600292	0	0	536.84	33388988	423736	8	4.32757e+09	0.7711	-0.177	30.62	1	D44	3	0.142857
2008	600307	0	0	648.63	80636624	1500000	8	9.97585e+09	0.53	0.0072	61.91	1	C31	3	0.142857
2008	600308	0	0	868.54	26707496	13800000	8	9.82237e+09	0.5911	0.0942	40.65	0	C22	1	0.428571
2008	600328	0	0	675.61	15844547	3390000	8	2.21401e+09	0.5558	0.0568	49.13	1	C26	3	0.142857
2008	600351	0	0	727.07		50200	6	1.67425e+09	0.5041	0.1045	16.89	1	C27	2	0.428571
2008	600352	2	0	850.44	6.89065e+06	861120	5	6.12519e+09	0.4633	0.1458	14.78	0	C26	1	0.571429
2008	600380	0	0	635.04		200000	7	5.82135e+09	0.3366	0.0065	48.48	0	C27	1	0.142857
2008	600389	0	0	778.39	107105840	6500000	7	3.2192e+09	0.6668	0.2994	29.19	1	C26	1	0.142857
2008	600398	0	0	707.17		15000	8	2.30737e+09	0.1863	0.0489	12.81	1	C17	1	0.285714
2008	600409	0	0	747.13	68134000	6500000	5	5.81838e+09	0.535	0.0858	50.18	1	C26	1	0.142857
2008	600422	0	0	678.61	0	165100	8	1.15699e+09	0.4205	0.054	24.34	0	C27	3	0.142857
2008	600423	0	0	686.89	81867248	246400	5	3.4501e+09	0.6021	0.0667	38.91	1	C26	3	0.428571
2008	600426	0	0	827.25		2000000	6	5.21565e+09	0.543	0.1581	38.98	1	C26	1	0.285714
2008	600436	0	0	726.62		338400	5	1.07054e+09	0.2975	0.1884	54.55	1	C27	1	0.428571
2008	600448	0	0	675.38	8172700	780000	7	1.38402e+09	0.6197	0.0044	26.5	1	C17	1	0.142857
2008	600449	0	0	708.99	12399355	11801315	5	2.55941e+09	0.3248	0.1672	35.74	1	C30	3	0.285714
2008	600483	0	0	638.07		1160000	4	1.11415e+09	0.395	0.0135	27.98	1	C17	1	0.142857
2008	600486	12	0	761.9	48140768	1100000	6	2.11423e+09	0.546	0.1972	40.94	1	C26	1	0.285714
2008	600493	0	0	629.9		5380000	4	1.09461e+09	0.5021	0.009	28.5	0	C17	1	0.285714
2008	600497	1	0	654.13	30781016	2000000	4	5.08779e+09	0.5213	0.0602	51.32	1	B09	3	0.428571
2008	600509	0	0	602.05	214620608	6.80601e+06	6	6.5788e+09	0.6987	0.0325	46.96	1	D44	3	0.142857
2008	600530	0	0	528.87		1297928	7	1.68787e+09	0.4213	-0.1719	17.733	1	C27	1	0.142857
2008	600535	1	0	810.36		524700	6	3.44812e+09	0.393	0.1196	50.02	0	C27	1	0.571429
2008	600539	0	0	683.38		1469050	7	1.12558e+09	0.2176	0.0022	27.94	1	C30	2	0.142857
2008	600549	0	0	710.32	18802994	6600000	6	8.8323e+09	0.6143	0.0987	33.6	1	C32	1	0.142857
2008	600559	0	0	674.49		1500000	6	1.11413e+09	0.6724	0.0853	36.08	1	C15	1	0.142857
2008	600562	0	0	553.26	4550905	790000	5	6.78238e+08	0.5067	-0.0755	31.33	1	C30	1	0.142857
2008	600567	0	0	713.98	22929632	184800	7	4.65717e+09	0.7165	0.01	13.77	1	C22	2	0.142857
2008	600586	0	0	679.08	69068072	3060000	6	5.0526e+09	0.5398	0.0537	38.69	0	C30	1	0.142857
2008	600596	0	0	943.93	34997864	852188	7	4.39579e+09	0.2524	0.5349	16.12	0	C26	1	0.428571
2008	600618	0	1	681.15		2.35109e+06	16	6.71912e+09	0.5924	0.0048	51.59	1	C26	1	0.142857
2008	600623	0	0	593.91		12586640	16	8.69164e+09	0.7753	-0.0979	66.33	1	C29	1	0.285714
2008	600626	0	0	760.81		7313800	15	2.7142e+09	0.2983	0.0543	31.07	1	C17	1	0.142857
2008	600642	0	0	796.53	1038105920	33771600	15	3.13262e+10	0.4309	0.0505	50.56	1	D44	1	0.428571
2008	600644	0	0	703.97	9098203	300000	15	2.36926e+09	0.5983	0.1002	15.05	1	D44	3	0.285714
2008	600674	0	0	712.81		7.8638e+06	15	6.12477e+09	0.6636	0.1819	47.24	1	D44	3	0.285714
2008	600678	0	0	667.15	261060	1025000	15	2.11816e+09	0.6792	0.0767	17.8	0	C30	3	0.142857
2008	600720	0	0	702.66	699117	400000	12	3.33e+09	0.64	0.1816	15.34	1	C30	3	0.142857
2008	600725	0	0	778.19	1.87137e+06	1000000	12	7.2235e+09	0.7377	0.0776	49.31	1	C26	3	0.142857
2008	600726	0	0	776.17	972525824	3.2322e+06	12	1.67973e+10	0.7763	0.0076	20.71	1	D44	2	0.142857
2008	600740	0	0	576.14	1.77403e+06	6179600	12	5.6002e+09	0.6661	-0.1253	19.24	1	C25	2	0.285714
2008	600744	0	0	554.74	18926406	8000000	12	1.29103e+10	0.8611	-0.5873	33.34	1	D44	2	0.142857
2008	600780	0	0	630.64	2357640	2.3855e+06	12	2.9228e+09	0.4371	0.0079	48.38	1	D44	2	0.142857
2008	600795	0	0	787.86	143643	6.88624e+06	11	6.8739e+10	0.7165	0.0112	53.42	1	D44	1	0.142857
2008	600801	0	0	743.27	21720524	74046045	14	10716353587	0.5416	0.1089	39.88	0	C30	2	0.142857
2008	600803	0	0	686.7	7.93997e+06	920000	14	1.15046e+09	0.6513	0.0254	30.11	0	C26	1	0.142857
2008	600812	0	0	829.35	14704363	33100	14	7.03759e+09	0.7626	0.164	27.88	1	C27	1	0.285714
2008	600863	0	0	578.76	79544472	4.00016e+06	14	2.32668e+10	0.7703	-0.1149	71.08	1	D44	3	0.142857
2008	600864	0	0	616.01	2.46564e+06	2.67496e+06	14	3.28454e+09	0.4594	0.1651	44.45	1	D44	2	0.142857
2008	600889	0	0	652.47		13925900	12	1.92359e+09	0.6348	0.003	40.83	1	C28	1	0.285714
2008	600894	0	0	538.62	3325933	1.89747e+06	12	4.2142e+09	0.8666	-1.7224	38.35	1	C31	1	0.285714
2008	600961	0	0	611.22	481447840	16500000	4	4.87557e+09	0.5959	0.0091	39.57	1	C32	2	0.142857
2008	600966	0	0	774.26	63751284	3019265	4	4.40504e+09	0.3854	0.1067	33.77	0	C22	1	0.142857
2008	600985	0	0	661.92		120000	4	4.09686e+08	0.1084	0.0734	38.74	1	C26	2	0.142857
2008	600987	0	0	757.64	365500	190000	4	1.61601e+09	0.1714	0.1102	31.31	0	C17	1	0.428571
2008	600997	0	0	698.52	86341416	720000	4	1.17318e+10	0.573	0.1713	56.73	1	B06	1	0.142857
2008	601001	0	0	790.3	244457984	5600000	2	1.28794e+10	0.3492	0.3237	60.48	1	B06	2	0.142857
2008	601003	0	0	623.77	29567110	4580000	1	13743252410	0.6542	0.0033	84	1	C31	3	0.285714
2008	601666	0	0	755.96		1000000	2	1.63575e+10	0.4184	0.2806	59.23	1	B06	2	0.142857
2008	601918	0	0	589.31		1.04743e+07	1	1.45187e+10	0.6079	0.2085	43.38	1	B06	2	0.142857
2009	59	0	0	745.28		170000	12	2.20538e+10	0.7027	0.0316	51.14	1	C25	1	0.285714
2009	60	0	0	723.81	52398876	4200000	12	1.1647e+10	0.5942	0.11	31.73	1	C32	1	0.285714
2009	78	0	0	656.23		500000	11	3.16475e+09	0.7812	0.0009	32.54	0	C27	1	0.142857
2009	158	0	0	744.34		20000	9	4.27162e+09	0.4555	0.0322	50.15	1	C17	1	0.142857
2009	301	0	0	685.79	87716632	3950700	9	3.87444e+09	0.3597	0.0365	36.69	1	C17	1	0.285714
2009	420	0	0	685	12791047	3.76981e+07	13	2.73079e+09	0.6371	0.01	20.74	1	C28	2	0.285714
2009	488	0	0	919	32903718	2800000	12	2.82131e+10	0.4777	0.0647	18.91	1	C22	1	0.285714
2009	510	0	0	687.44		5000	16	2.80704e+09	0.5893	0.0065	5.14	0	C26	3	0.285714
2009	513	0	0	823.43		596504	16	3.12438e+09	0.2877	0.2309	26.21	0	C27	1	0.142857
2009	525	0	0	671.23	1.06147e+06	589167	16	3.7378e+09	0.8005	0.0037	28.51	1	C26	1	0.142857
2009	538	3	0	905.54		14500	16	6.00535e+09	0.3956	0.1678	41.52	1	C27	3	0.428571
2009	565	0	0	701.04	48170604	215333	15	1.46671e+09	0.5414	0.2892	40.53	1	C26	3	0.142857
2009	568	0	0	898.63		126331	15	5.98269e+09	0.2872	0.3966	21.52	1	C15	3	0.285714
2009	589	0	0	890.6		35714.3	13	4.33547e+09	0.6422	0.2345	33.36	1	C29	3	0.428571
2009	597	0	0	845.82		303472	13	6.07893e+09	0.6622	0.2318	51.67	1	C27	1	0.142857
2009	599	0	0	811.55		3197700	13	4.3158e+09	0.6655	0.1852	20.31	1	C29	1	0.142857
2009	600	0	0	699.76	124163552	2.78889e+06	13	1.00743e+10	0.5961	0.0262	55.01	1	D44	1	0.142857
2009	601	0	0	688.89	2.78164e+06	6750000	13	8.44428e+09	0.627	0.0135	16.85	1	D44	1	0.142857
2009	606	0	0	425.31	3.72649e+06	2.09138e+06	13	1.05611e+09	0.4146	-0.0373	16.2	1	C26	3	0.142857
2009	612	0	0	568.76	0	1.79228e+06	13	3.91448e+09	0.4946	0.0976	29	1	C32	2	0.285714
2009	615	0	0	694.91	2.19386e+06	4100000	13	1282870555	0.388	0.2456	21.22	0	C28	2	0.142857
2009	619	0	0	788.64		130000	13	2.79162e+09	0.2472	0.1194	32.07	1	C29	2	0.142857
2009	627	0	0	675.01	54633728	350000	13	2.15573e+09	0.2696	0.0351	23.78	0	C26	2	0.571429
2009	629	18	0	438.06	259220208	3.5666e+08	13	5.60333e+10	0.7197	-0.1042	30.63	1	C31	3	0.428571
2009	630	0	0	778.67	18985512	3.82631e+06	13	2.38789e+10	0.7125	0.1044	56.92	1	C32	2	0.428571
2009	635	0	0	710.15	180000	867361	13	3.75133e+09	0.7582	0.0854	22.11	1	C26	3	0.571429
2009	637	0	0	622.11		850000	13	9.25509e+08	0.1958	0.2041	29.5	0	C25	1	0.142857
2009	677	0	0	713.15	163436080	1.07695e+07	13	6.65519e+09	0.8895	0.1438	16.24	1	C28	1	0.142857
2009	687	0	0	678.64		500000	12	1.73162e+09	0.2376	0.05	48.08	1	C28	1	0.285714
2009	695	0	0	551.43		18170700	12	9.61925e+08	0.664	-0.1424	37.59	1	C26	1	0.142857
2009	707	6	2	579.1		3900000	12	5.40951e+09	0.5853	0.0046	25.11	1	C26	2	0.428571
2009	709	0	0	912.36	992944192	16290000	12	1.02734e+11	0.7072	0.0334	51.11	1	C31	1	0.285714
2009	717	1	0	713	183056432	26700000	12	1.83408e+10	0.6839	0.016	36.27	1	C31	1	0.428571
2009	726	0	0	893.53		2.01602e+06	12	6.30307e+09	0.3356	0.1442	12.4	0	C17	1	0.571429
2009	729	0	0	755.1	35116040	6420000	12	1.18559e+10	0.2711	0.087	56.48	1	C15	1	0.714286
2009	737	0	0	551.16		6.75133e+06	12	3.72894e+09	0.7345	-0.6997	26.43	1	C26	2	0.142857
2009	739	0	0	685.58		447000	12	1.74969e+09	0.5458	0.0413	20.75	0	C27	1	0.142857
2009	755	0	0	669.49		155000	12	4.61443e+09	0.5294	0.0048	27.79	1	C26	2	0.142857
2009	756	0	0	705.99		22000	13	2.62619e+09	0.3641	0.0634	35.91	1	C27	1	0.285714
2009	761	0	0	596.25	484847392	4044527	12	3.48217e+10	0.5944	-0.1094	82.12	1	C31	1	0.428571
2009	766	0	0	651.2		100000	12	8.69228e+08	0.3283	0.051	24.7	1	C27	2	0.142857
2009	786	0	0	727.64	46004908	7147000	12	5.99366e+09	0.5439	0.1695	52.4	1	C30	1	0.142857
2009	789	0	0	712.92		3.3992e+07	12	5.79337e+09	0.6437	0.0659	50.5	1	C30	2	0.142857
2009	791	0	0	552.61		6.23072e+06	12	7.12001e+08	0.5183	0.026	43.77	1	C26	3	0.142857
2009	795	0	0	690.83		620000	12	1.41045e+09	0.8333	0.0363	31	0	C30	2	0.142857
2009	807	0	0	624.47	4.07036e+06	500000	11	9.68947e+09	0.5355	0.0137	49.13	1	C32	3	0.142857
2009	813	0	0	586.19		200000	11	5.16285e+08	0.1795	-0.1183	28.58	1	C17	3	0.142857
2009	815	0	0	690.37	79150256	681429	11	3.45636e+09	0.716	0.011	27.13	1	C22	3	0.285714
2009	820	0	0	546.5	36852324	8.69617e+06	11	1.68204e+09	0.997	-28.2046	24.76	0	C22	1	0.142857
2009	822	0	0	576.02	97505216	5845600	11	7.73342e+09	0.5469	-0.2111	40.34	1	C26	1	0.571429
2009	825	0	0	835.13	1518759552	32350000	11	6.15482e+10	0.6469	0.0412	64.24	1	C31	2	0.571429
2009	831	0	0	515.82	23138.2	100000	11	2.26235e+09	0.8963	-3.0371	29.9	1	C32	2	0.571429
2009	835	0	0	652.7	1.60394e+06	130000	10	6.64275e+08	0.3841	0.0828	11.81	0	C25	3	0.142857
2009	848	0	0	725.55		200000	12	1.11721e+09	0.4054	0.2129	42.55	0	C15	1	0.142857
2009	861	0	0	693.01		1230000	11	1.58639e+09	0.4704	0.1757	69.62	0	C30	1	0.285714
2009	877	0	0	783.22	4.31106e+06	5630000	10	7.87127e+09	0.7584	0.2297	36.28	1	C30	3	0.142857
2009	878	0	0	738.83		10500	11	2.64797e+10	0.8191	0.0919	54.3	1	C32	3	0.428571
2009	885	0	0	712.79		1.60643e+08	10	3.90592e+09	0.6319	0.1066	66.3	1	C30	2	0.142857
2009	928	0	0	600.18		77628.2	10	2.49256e+09	0.5913	0.0022	50.51	1	C30	2	0.142857
2009	929	0	0	688.11	0	422500	10	1.21063e+09	0.3532	0.0855	21.29	0	C15	3	0.142857
2009	937	0	0	728.2		2170000	10	2.11104e+10	0.5152	0.1576	39.28	1	B06	1	0.857143
2009	949	0	0	656.96	28516348	800000	10	3.84846e+09	0.6303	0.07	45.78	1	C28	2	0.285714
2009	953	0	0	533.38	15123812	2765000	10	1.14599e+09	0.8779	-0.9433	49.14	1	C26	3	0.142857
2009	960	0	0	670.48	4931500	674460	9	7.40152e+09	0.6529	0.0369	51.59	1	C32	3	0.714286
2009	962	0	0	625.13	13238694	600000	9	2.88106e+09	0.5826	0.0291	45.32	1	C32	3	0.428571
2009	963	0	0	835.54	861814	115819	9	3.51235e+09	0.6477	0.3614	35.5	0	C27	1	0.285714
2009	968	0	0	686.88	52865176	1.7255e+06	9	5.21768e+09	0.3212	0.1191	49.45	1	B06	2	0.428571
2009	970	8	2	692.2		601667	9	2.41804e+09	0.3754	0.0573	24.32	1	C32	1	0.142857
2009	983	0	0	693.58	217698896	7.5569e+06	9	2.32701e+10	0.5137	0.2029	54.4	1	B06	2	0.571429
2009	1896	0	0	547.79	381752	729017	11	1.0511e+09	0.7926	-0.8173	78.14	1	D44	2	0.142857
2009	2001	1	0	932.37		5050000	5	4.20973e+09	0.2921	0.3742	60.46	0	C26	1	0.714286
2009	2004	0	0	704.91	5.10773e+06	47000	5	1.14299e+09	0.2149	0.144	17.17	0	C27	3	0.142857
2009	2010	0	0	734.69		180000	5	1.35813e+09	0.3737	0.2084	26.3	0	C26	1	0.142857
2009	2012	0	0	668.41		395000	5	1.07415e+09	0.6019	0.178	34.42	0	C22	1	0.285714
2009	2020	0	0	540.61		500000	5	9.17221e+08	0.6651	0.0129	24.74	0	C27	1	0.142857
2009	2034	0	0	719.37		3495000	5	1.21894e+09	0.5656	0.0801	35.42	0	C17	1	0.142857
2009	2061	0	0	698.92	89609	880000	3	1.64795e+09	0.656	0.1154	36.43	1	C26	1	0.428571
2009	2064	0	0	692.8	12829801	244000	3	1.72481e+09	0.2006	0.0779	32.32	0	C28	1	0.714286
2009	2067	0	0	691.75		210000	3	3.79098e+09	0.5289	0.0101	21.42	0	C22	1	0.142857
2009	2078	0	0	845.52	421820288	6.525e+06	3	9.27876e+09	0.6036	0.1608	67.51	0	C22	1	0.571429
2009	2082	0	0	693.76		500000	3	1.11898e+09	0.2747	0.1517	18.88	0	C32	1	0.142857
2009	2083	0	0	690.61	578861440	5392000	3	6.79471e+09	0.6262	0.0422	20.42	0	C17	1	0.142857
2009	2102	0	0	678.93		1770000	3	1.30718e+09	0.6777	0.0165	18.64	0	C30	1	0.571429
2009	2113	0	0	443.39	0	250000	2	6.62124e+08	0.4491	-0.1959	33.07	1	C26	2	0.142857
2009	2114	0	0	658.95	1.84971e+06	300000	2	1.12626e+09	0.5661	0.0134	61.08	1	C32	3	0.142857
2009	2125	0	0	554.77		720000	2	6.82726e+08	0.5723	0.0426	58.32	1	C26	2	0.142857
2009	2127	0	0	716.18		150000	2	1.08532e+09	0.4047	0.1146	63.98	0	C17	1	0.142857
2009	2136	0	0	676.24		200000	2	4.0587e+08	0.5207	0.0594	35.92	1	C26	2	0.142857
2009	2149	0	0	695.81		2010000	2	2.04296e+09	0.5473	0.0484	38.15	1	C32	3	0.142857
2009	2154	0	0	808.53		157000	2	1.99088e+09	0.1983	0.1159	42.005	0	C18	1	0.142857
2009	2155	0	0	678.16	7540926	6749000	2	2.74248e+09	0.3032	0.0502	44.04	1	B09	2	0.285714
2009	2167	0	0	670.58		2030000	2	1.0294e+09	0.4656	0.0548	26.11	0	C26	1	0.142857
2009	2182	0	0	663.83		7308750	2	2.01889e+09	0.5638	0.0057	30.39	0	C32	1	0.142857
2009	2193	0	0	699.47		500000	2	1.57968e+09	0.5993	0.0777	28.5	1	C17	1	0.285714
2009	2203	0	0	640.61	12421918	212500	1	4.5342e+09	0.6817	0.1249	41.86	0	C32	1	0.428571
2009	2211	0	0	668.95		200000	1	1.49768e+09	0.3489	0.0412	56.57	0	C26	1	0.142857
2009	2217	0	0	683.68		820000	1	1.13323e+09	0.3294	0.1046	21.84	0	C26	1	0.142857
2009	2246	0	0	667.34	1075000	20000	1	6.77202e+08	0.1215	0.0353	52.21	1	C26	3	0.285714
2009	2250	0	0	711.42		10000	1	1.27434e+09	0.4309	0.1788	46.12	0	C26	1	0.142857
2009	2263	0	0	600.14	0	800000	1	2.13961e+09	0.54	0.0668	52.8	0	C29	1	0.142857
2009	2274	0	1	568.34		600000	1	3.28416e+09	0.6034	-0.0767	41.25	0	C26	1	0.285714
2009	600011	1	0	974.16		37249097	15	193997126854	0.7489	0.1107	42.03	1	D44	1	0.428571
2009	600059	0	0	694.07		30000	12	2.37172e+09	0.4269	0.0573	40.55	1	C15	1	0.285714
2009	600061	0	0	676.72		130000	12	7.82824e+08	0.2986	0.0085	35.99	1	C28	1	0.142857
2009	600062	0	0	851.86	150056	100000	12	4.71697e+09	0.2506	0.1311	49.12	1	C27	1	0.571429
2009	600063	0	0	688		675000	12	4.33983e+09	0.5062	0.0249	38.3991	1	C28	2	0.428571
2009	600069	0	0	688.4	29691188	600000	12	4401572168	0.5412	0.0227	22.35	1	C22	2	0.285714
2009	600074	0	0	552.35		100000	12	3.27978e+09	0.7462	-0.328	21.66	0	C29	1	0.142857
2009	600075	0	0	654.74		1575000	12	4.64776e+09	0.5549	0.0058	43.27	1	C26	3	0.428571
2009	600078	0	0	690.75		15000000	12	5.61094e+09	0.7109	0.0401	26.22	0	C26	1	0.142857
2009	600085	0	0	772.82		1.08107e+06	12	4.92227e+09	0.2051	0.0992	55.24	1	C27	1	0.142857
2009	600096	0	0	782.03		80000	12	1.9504e+10	0.687	0.0002	55.83	1	C26	3	0.571429
2009	600098	0	0	773.88	49264396	166000	12	1.54259e+10	0.3085	0.0956	67.047	1	D44	1	0.571429
2009	600111	0	0	686.77	65280772	90277.8	12	6.46352e+09	0.6138	0.044	38.92	1	C32	1	0.142857
2009	600117	0	0	630.26		240000	12	1.04963e+10	0.7218	0.0217	49.87	1	C31	1	0.428571
2009	600123	0	0	782.04	222420560	3170000	11	1.16227e+10	0.4934	0.206	45.11	1	B06	1	0.285714
2009	600126	0	0	722.55	34026332	7600000	11	7.85363e+09	0.5272	0.0459	65.07	1	C31	1	0.285714
2009	600129	0	0	734.34		412000	12	6.52286e+09	0.7287	0.0434	44.02	1	C27	1	0.142857
2009	600132	0	0	746.17		1100000	12	3.2938e+09	0.6076	0.147	32.25	1	C15	1	0.142857
2009	600141	0	0	683.1	25724552	1500000	10	3.63963e+09	0.6478	0.1093	20.75	1	C26	1	0.285714
2009	600152	0	0	694.27	0	1.57106e+06	11	3.55966e+09	0.7131	0.0119	24.28	0	C17	1	0.142857
2009	600156	0	0	668.95	1.73234e+06	636000	11	8.69403e+08	0.2659	0.0059	44.41	1	C17	1	0.142857
2009	600160	0	0	590.59	136929312	800000	11	4.09896e+09	0.4979	0.0449	56.91	1	C26	1	0.142857
2009	600163	0	0	558.26	18212472	370056	11	4.49192e+09	0.5794	-0.2357	40.76	1	C22	1	0.571429
2009	600167	0	0	674.79		491333	10	1.26982e+09	0.5925	0.089	46.97	0	D44	1	0.142857
2009	600176	0	0	577.15		900000	10	1.37077e+10	0.8108	-0.1027	36.15	1	C30	1	0.285714
2009	600188	0	0	728.02		29839242	11	62252348717	0.5428	0.1373	52.86	1	B06	1	0.142857
2009	600196	0	0	925.47		1250000	11	1.15271e+10	0.3969	0.3689	49.03	0	C27	1	0.285714
2009	600199	0	0	676.23		5163	11	1.14266e+09	0.4258	0.1089	34.19	1	C15	1	0.142857
2009	600216	0	0	928.7	12544408	3800000	10	3.87964e+09	0.2625	0.4241	25.585	0	C27	1	0.428571
2009	600229	0	1	537.98	113084192	2900000	9	2.67808e+09	0.4942	-0.1613	34.26	1	C26	1	0.285714
2009	600235	0	0	720.43	48315.6	30000	9	2.03156e+09	0.5219	0.1151	53.22	1	C22	1	0.142857
2009	600249	0	0	662.89		3000000	5	4.07986e+09	0.2314	0.0051	18.52	1	C26	1	0.142857
2009	600260	0	0	706.2		450000	9	3.19037e+09	0.5288	0.0939	22.32	0	C29	1	0.428571
2009	600291	0	0	702.85		1.351e+07	9	4.36663e+09	0.3254	0.1214	14.608	1	C30	1	0.142857
2009	600292	0	0	655.07	54545660	611186	9	5.32327e+09	0.7849	0.0678	30.62	1	D44	1	0.142857
2009	600300	0	0	721.78	1.53089e+06	515000	9	4.84018e+09	0.3821	0.0795	32.05	0	C15	1	0.142857
2009	600307	0	0	718.24	56823916	1500000	9	2.60856e+10	0.6164	0.0326	83.74	1	C31	1	0.142857
2009	600308	0	0	907.78	30590190	39510000	9	1.28704e+10	0.5066	0.172	34.39	0	C22	1	0.285714
2009	600310	0	0	645.87		1070000	8	2.9035e+09	0.7563	0.0764	61.265	1	D44	1	0.142857
2009	600318	0	0	685.16		6950000	9	1.46989e+09	0.7077	0.0122	33.06	0	C30	1	0.142857
2009	600328	0	0	700.79	8153636	3.09874e+06	9	3.76637e+09	0.6535	0.0243	47.66	1	C26	1	0.142857
2009	600331	0	0	676.49		1000000	8	8.66423e+09	0.7399	0.0942	41.085	0	C32	1	0.142857
2009	600348	0	0	713.3	84095008	6750000	6	1.73845e+10	0.6321	0.2923	58.34	1	B06	1	0.285714
2009	600351	0	0	691.45		457334	7	2.2104e+09	0.593	0.1425	16.89	1	C27	1	0.285714
2009	600352	1	0	898.75	20210170	1650000	6	9.36926e+09	0.5411	0.1612	14.78	0	C26	1	0.428571
2009	600356	0	0	723.85		800000	8	1.61727e+09	0.2903	0.0921	31.09	1	C22	1	0.285714
2009	600367	1	0	594.78		12330000	8	1.45292e+09	0.1633	0.0068	41.58	1	C26	1	0.285714
2009	600380	0	0	845.86		596504	8	6.14598e+09	0.2838	0.1782	48.48	0	C27	1	0.142857
2009	600389	2	0	576.76	259143008	1.87444e+06	8	3.28092e+09	0.7045	-0.0748	29.19	1	C26	1	0.428571
2009	600408	0	0	523.18	11805059	40000	6	6.67453e+09	0.5583	-0.1485	31.36	0	C25	1	0.142857
2009	600409	0	0	690.75	87924224	2e+06	6	6.94341e+09	0.6081	0.0187	50.18	1	C26	1	0.571429
2009	600422	0	0	696.4	0	10500	9	1.24414e+09	0.4065	0.0907	24.34	0	C27	1	0.142857
2009	600436	0	0	712.32		39720	6	1.28454e+09	0.3327	0.152	54.55	1	C27	1	0.285714
2009	600448	0	0	549.93	1.66916e+06	4710000	8	1.23042e+09	0.6739	-0.312	26.5	1	C17	1	0.142857
2009	600449	0	0	754.79	11714752	9120000	6	4.3121e+09	0.494	0.2146	35.74	1	C30	1	0.142857
2009	600458	0	0	718.86	31984842	469500	7	1.67603e+09	0.686	0.1787	16.79	1	C29	1	0.285714
2009	600459	0	0	538.41		15000	6	9.8252e+08	0.3884	0.0194	40.72	1	C32	1	0.142857
2009	600469	0	0	737.92	90000	3365000	6	5.46175e+09	0.6932	0.185	42.58	1	C29	1	0.428571
2009	600483	0	0	714.58		30000	5	1.15036e+09	0.3364	0.0251	28.01	1	C17	1	0.428571
2009	600486	27	1	755.86		4390000	7	2.55576e+09	0.3746	0.1015	36.17	1	C26	1	0.285714
2009	600490	0	0	560.27		70000	6	3.76393e+08	0.7275	-1.4391	34.24	0	C26	1	0.142857
2009	600497	2	2	684.46	9409046	70000	5	7.83937e+09	0.405	0.0561	51.64	1	B09	1	0.428571
2009	600507	0	0	634	21340082	3645000	6	6.47033e+09	0.7081	0.0196	46.55	0	C31	1	0.714286
2009	600513	0	0	652.62		500000	6	3.83362e+08	0.2334	0.0553	39.02	1	C27	1	0.142857
2009	600516	0	0	547.15		4940000	7	5.41558e+09	0.4813	-0.0069	51.78	0	C30	1	0.142857
2009	600521	1	0	711.55		301600	6	1.73525e+09	0.3014	0.1356	26.1	0	C27	1	0.142857
2009	600531	0	0	682.26	182558656	4.1255e+07	7	3.45771e+09	0.6995	0.0993	42.24	1	C32	1	0.285714
2009	600532	0	0	682.79		30500000	7	8.95339e+08	0.6503	0.0145	33.96	1	C26	1	0.285714
2009	600539	0	0	528.52		789050	8	1.14078e+09	0.2305	0.001	27.94	1	C30	1	0.285714
2009	600546	0	0	756.19		4269997	6	1.47324e+10	0.7578	0.2674	75.9	1	B06	1	0.285714
2009	600549	0	0	741.35	7186602	1.15051e+06	7	1.07056e+10	0.6247	0.1159	33.6	1	C32	1	0.142857
2009	600562	2	0	557.93		2860000	6	6.10737e+08	0.5025	-0.1231	27.33	1	C30	1	0.142857
2009	600567	0	0	746.08	6.91915e+06	3.44504e+07	8	4.878e+09	0.6713	0.0416	12.23	1	C22	1	0.285714
2009	600572	0	0	714.57		1028000	5	1.92818e+09	0.4049	0.0917	47.43	0	C27	1	0.142857
2009	600586	0	0	707.18		975000	7	6.02995e+09	0.5966	0.0561	38.69	0	C30	1	0.142857
2009	600596	1	0	798.12	16667079	1873040	8	5.69406e+09	0.2692	0.0715	14.98	0	C26	1	0.714286
2009	600642	0	0	882.79	691379456	1.02474e+07	16	3.1666e+10	0.3592	0.1151	50.56	1	D44	1	0.285714
2009	600644	0	0	542.34	3.76391e+06	23000	16	3.33561e+09	0.7043	0.0669	15.69	1	D44	1	0.428571
2009	600660	0	0	844.56		550000	16	9051301689	0.5154	0.2549	22.49	0	C30	1	0.571429
2009	600664	0	0	736.2	11257161	2650000	16	1.00072e+10	0.402	0.156	34.76	1	C27	1	0.142857
2009	600666	0	0	664.59		12000	16	1.21791e+09	0.6637	0.0989	33.49	1	C27	1	0.142857
2009	600668	0	0	689.63		80000	16	2.02507e+09	0.487	0.0782	16.15	1	C30	1	0.142857
2009	600674	0	0	689.73		6.23667e+06	16	9.90147e+09	0.4498	0.04	63.88	1	D44	1	0.142857
2009	600725	0	0	734.24		9570000	13	9.87036e+09	0.7139	0.0416	41.79	1	C26	1	0.428571
2009	600726	2	0	556.35	164800704	2.76899e+06	13	1.863e+10	0.7534	-0.1734	44.8	1	D44	1	0.285714
2009	600744	0	0	732.06		1.11601e+06	13	1.44834e+10	0.8423	0.029	33.34	1	D44	1	0.142857
2009	600750	0	0	743.37		300000	13	1.59766e+09	0.3284	0.1857	43.63	1	C27	1	0.142857
2009	600780	0	0	554.34		2.33763e+06	13	2.74769e+09	0.398	0.0042	48.38	1	D44	1	0.142857
2009	600783	0	0	555.85		1425000	13	6.9553e+08	0.5613	-0.0476	50.38	1	C30	1	0.142857
2009	600789	0	0	690.63	6731170	3852572	12	2.4784e+09	0.3754	0.0263	24.59	1	C27	1	0.142857
2009	600795	0	0	968.4	206280464	1.19636e+06	12	8.97805e+10	0.733	0.0886	53.64	1	D44	1	0.285714
2009	600801	0	0	771.52		25260925	15	14584162700	0.6306	0.105	39.88	0	C30	1	0.142857
2009	600802	0	0	493.84		799167	15	3.57896e+09	0.59	-0.0652	28.78	1	C30	1	0.285714
2009	600803	0	0	548.21		20000	15	1.10366e+09	0.6823	-0.1114	30.11	0	C26	1	0.285714
2009	600812	0	0	607.96		1200000	15	7.30096e+09	0.878	-0.4444	27.88	1	C27	1	0.285714
2009	600819	0	0	564.6		800000	16	5.77299e+09	0.6061	-0.0964	19.41	1	C30	1	0.142857
2009	600863	0	0	774.04	71944288	3.97249e+06	15	2.23476e+10	0.7456	0.1468	71.08	1	D44	1	0.142857
2009	600864	0	0	673.45		169750	15	4.0864e+09	0.4204	0.0948	43.59	1	D44	1	0.142857
2009	600871	1	0	867.24	58000000	583000	15	9145813000	0.2297	0.0542	42	1	C28	1	0.571429
2009	600882	0	0	640.37		38280000	14	1.52505e+09	0.7248	0.0275	30.54	1	C26	1	0.142857
2009	600886	0	0	795.44	1076817024	1112500	13	8.83914e+10	0.8149	0.0617	70.54	1	D44	1	0.285714
2009	600889	0	0	687.39		640000	13	3.17549e+09	0.7428	0.0846	40.84	1	C28	1	0.285714
2009	600894	0	0	688.34	3.09843e+06	1.16e+06	13	4.21755e+09	0.8591	0.0611	38.18	1	C31	1	0.285714
2009	600963	0	0	702.93	1.77358e+06	1500000	5	9.99405e+09	0.6987	0.0312	22.36	1	C22	1	0.142857
2009	600979	0	0	691.26	23652212	569979	5	1.4439e+09	0.6576	0.1074	30.69	1	D44	1	0.285714
2009	600982	0	0	669.27		300000	5	8.15233e+08	0.4735	0.1106	25.54	1	D44	1	0.142857
2009	600987	0	0	757.9	78780616	586990	5	1.88797e+09	0.2288	0.1271	31.31	0	C17	1	0.428571
2009	600997	0	0	678.67	131595920	600000	5	1.34359e+10	0.5693	0.1486	56.73	1	B06	1	0.142857
2009	601001	0	0	594.41	367076288	100000	3	1.51841e+10	0.2961	0.1871	60.48	1	B06	1	0.285714
2009	601005	0	0	658.99		985000	12	15968458000	0.6521	0.0151	48.23	1	C31	1	0.285714
2009	601168	0	0	681.12		400000	2	19072288926	0.4176	0.0562	28.21	1	B09	1	0.857143
2009	601600	0	1	591.92	490327008	20138000	8	133975189000	0.5851	-0.0843	38.56	1	C32	1	0.142857
2009	601666	0	0	649.19		3727000	3	1.58486e+10	0.4941	0.1757	59.23	1	B06	1	0.142857
2009	601699	0	0	715.31	40122660	420000	3	2.173e+10	0.559	0.2276	64.87	1	B06	1	0.571429
2009	601899	0	0	630.99		2920000	6	29646138301	0.271	0.1874	28.96	1	B09	1	0.714286
2010	19	0	0	659.03		800000	18	6.58469e+08	0.4336	0.0241	26.33	1	C15	1	0.142857
2010	37	0	0	542	80535648	50000	16	5.27895e+09	0.6339	-0.0639	17.67	1	D44	1	0.142857
2010	59	0	0	894.43	23295816	360000	13	2.65364e+10	0.7506	0.0624	51.14	1	C25	1	0.285714
2010	60	0	0	715.33	22142220	6.34028e+06	13	1.45709e+10	0.6138	0.1688	31.73	1	C32	1	0.428571
2010	78	0	0	715.96		325000	12	4.14779e+09	0.7824	0.0612	27.66	0	C27	1	0.142857
2010	158	0	0	660.36		10000	10	4.74224e+09	0.4994	0.0231	48.06	1	C17	1	0.142857
2010	407	0	0	731.11	2.24663e+06	820000	14	3.11475e+09	0.5325	0.2304	9.23	0	C29	1	0.428571
2010	420	0	0	577.52	38317520	3.2827e+06	14	2.91626e+09	0.6868	-0.0949	21.26	1	C28	1	0.285714
2010	423	0	0	818.28		48030	14	3.59772e+09	0.2169	0.2109	23.14	1	C27	1	0.571429
2010	510	0	0	700.61		1350000	17	2.41933e+09	0.5134	0.0706	5.14	0	C26	1	0.428571
2010	513	0	0	779.65		1204404	17	3.66199e+09	0.2793	0.1715	26.21	0	C27	1	0.142857
2010	525	0	0	606.27	7909341	2540000	17	3.69491e+09	0.8026	-0.0131	28.51	1	C26	1	0.142857
2010	544	0	0	620.6		258905	17	9.97023e+08	0.4102	0.1254	33.18	1	C30	1	0.142857
2010	553	0	0	707.38	167717696	244444	17	2014857636	0.4454	0.0211	20.02	1	C26	1	0.285714
2010	565	0	0	605.01	10946654	215333	16	1.4227e+09	0.532	-0.0193	40.53	1	C26	1	0.285714
2010	568	0	0	888.09		216667	16	8.02627e+09	0.307	0.41	21.52	1	C15	1	0.857143
2010	578	0	0	882.34		1.8497e+07	15	2.51757e+10	0.51	0.192	46.95	1	C26	1	0.142857
2010	584	0	0	680.82		980000	15	3.50021e+09	0.4635	0.0868	32.76	0	C28	1	0.142857
2010	589	0	0	736.64		135714	14	5.4788e+09	0.7063	0.0776	33.36	1	C29	1	0.428571
2010	600	0	0	642.65	550400896	5.0375e+06	14	1.21268e+10	0.6623	0.0091	55.01	1	D44	1	0.142857
2010	612	0	0	602.3	4379636	1.8682e+06	14	3.95629e+09	0.4838	0.0567	24	1	C32	1	0.714286
2010	630	0	0	793.34	16411789	1600000	14	3.21722e+10	0.743	0.1218	56.923	1	C32	1	0.571429
2010	635	0	1	700.03	12398186	2680000	14	3.67864e+09	0.7459	0.1399	22.28	1	C26	1	0.285714
2010	637	0	0	710.01		550000	14	8.33516e+08	0.0108	0.1082	29.5	0	C25	1	0.142857
2010	677	0	0	557.42	240262080	9.32472e+06	14	7.57713e+09	0.9558	-1.3324	16.24	1	C28	1	0.142857
2010	683	0	0	700.99	6232473	666667	13	5.67131e+09	0.4701	0.0606	19.86	0	C26	1	0.142857
2010	687	0	1	642.09	6120083	285450	13	1.54199e+09	0.2622	0.0497	48.08	1	C28	1	0.142857
2010	690	0	0	707.64		50000	13	7.37129e+09	0.5674	0.1037	30.88	0	D44	1	0.428571
2010	692	0	0	685.35	24800000	360857	13	2.78234e+09	0.5803	0.0263	35.1	1	D44	1	0.142857
2010	695	0	0	689.52	2655719	65604800	13	1.02505e+09	0.6767	0.0224	37.3	1	D44	1	0.285714
2010	707	0	5	694.97		1064000	13	7.01611e+09	0.6734	0.0243	25.11	1	C26	1	0.428571
2010	709	0	0	776.15	828352000	3.21678e+07	13	1.04938e+11	0.7048	0.0479	26.95	1	C31	1	0.571429
2010	717	0	1	717.33	651953472	1.09733e+07	13	23099070009	0.7482	0.0036	36.27	1	C31	1	0.571429
2010	726	0	0	863.68		3560000	13	7.01588e+09	0.3242	0.1719	12.4	0	C17	1	0.571429
2010	729	0	0	838.01		8160875	13	1.46707e+10	0.3518	0.0913	56.48	1	C15	1	0.714286
2010	731	0	0	723.64	1.69281e+06	351548	13	3.64758e+09	0.4804	0.0477	14.42	1	C26	1	0.142857
2010	737	0	0	545.34	3.51892e+06	4.65207e+06	13	3.46814e+09	0.8551	-0.9811	25.62	1	C26	1	0.142857
2010	739	0	0	654.31	7438644	547000	13	1.84457e+09	0.5616	0.0248	20.75	0	C27	1	0.142857
2010	755	0	0	671.89	1.22258e+06	1205000	13	6.30743e+09	0.6369	0.0141	27.79	1	C26	1	0.285714
2010	756	0	0	676.76		5750000	14	2.73956e+09	0.3742	0.0599	36.31	1	C27	1	0.142857
2010	758	0	0	689.66	31368494	1.3172e+06	13	9.7812e+09	0.6084	0.0826	33.34	1	B09	1	0.714286
2010	780	0	0	551.9	719838	17300000	13	5.19028e+09	0.2944	0.1769	61.42	1	B06	1	0.142857
2010	786	3	2	738.04	28181160	36209900	13	7.35708e+09	0.5623	0.1897	52.4	1	C30	1	0.428571
2010	788	0	0	712.61	245248992	300000	13	1.97915e+09	0.5707	0.3167	34.38	1	C27	1	0.285714
2010	789	0	0	703.86	12099841	1.30371e+08	13	6.58671e+09	0.6456	0.1244	45.5	1	C30	1	0.142857
2010	791	0	0	558.98		3.82501e+06	13	7.1759e+08	0.5148	0.015	39.5	1	C26	1	0.285714
2010	792	0	0	908.57		780000	13	1.06597e+10	0.4441	0.3142	30.6	1	C26	1	0.428571
2010	795	0	0	697.62	507442	440000	13	1.42798e+09	0.8208	0.0409	26.02	0	C30	1	0.142857
2010	807	0	0	663.5	5.65622e+06	8780000	12	1.18894e+10	0.6169	0.0107	49.13	1	C32	1	0.714286
2010	810	0	0	731.67	498849	400000	12	1.15526e+09	0.4815	0.1592	50.99	1	C17	1	0.142857
2010	815	0	0	542	0	2370000	12	3.86456e+09	0.7794	-0.1358	26.91	1	C22	1	0.571429
2010	825	0	0	839.31	1175149568	18050000	12	6.36048e+10	0.6394	0.0598	64.24	1	C31	1	0.714286
2010	833	0	0	616	21426126	7220000	12	1.38883e+09	0.4053	0.1109	25.6	0	C22	1	0.142857
2010	850	0	0	848.26		8520000	12	6.90655e+09	0.425	0.0923	46.4	1	C17	1	0.142857
2010	859	0	0	638.68		192945	12	1.47661e+09	0.3746	0.0458	33.32	1	C29	1	0.142857
2010	875	1	0	733.49	1659835520	2.27559e+07	8	1.42252e+10	0.8209	0.0145	25.58	1	D44	1	0.142857
2010	877	0	0	759.81		3310000	11	1.03602e+10	0.5874	0.158	41.95	1	C30	1	0.142857
2010	878	0	0	740.56	51748976	1.51501e+07	12	3.22261e+10	0.8361	0.1095	54.3	1	C32	1	0.571429
2010	885	0	0	717.4	8812655	1.34933e+08	11	4.38988e+09	0.6296	0.1113	66.3	1	C30	1	0.142857
2010	928	0	0	620.61		79230.7	11	2.41585e+09	0.603	0.0051	46.44	1	C30	1	0.142857
2010	929	0	0	688.02	147076	540000	11	1.39472e+09	0.3311	0.1412	21.29	0	C15	1	0.142857
2010	933	0	0	632.36	9759001	1400000	11	2.46677e+10	0.7583	0.1729	25.24	1	C32	1	0.285714
2010	935	0	0	694.21	10664095	17693000	11	1.32077e+09	0.604	0.0894	56.81	0	C30	1	0.142857
2010	936	0	0	759.7	664881	150000	11	3.54026e+09	0.4438	0.1034	41.01	0	C28	1	0.142857
2010	937	0	0	708.13	122397000	2.08884e+07	11	2.52286e+10	0.5057	0.1994	39.28	1	B06	1	0.714286
2010	939	0	5	742.81	124692056	6.67616e+06	11	9.69795e+09	0.6595	0.1315	33.49	0	D44	1	0.142857
2010	952	0	0	644.3		83520.3	11	1.38442e+09	0.3937	0.0113	15.11	1	C27	1	0.857143
2010	960	0	0	679.34	7.43081e+06	3849972	10	1.13311e+10	0.5937	0.0721	50.51	1	C32	1	1
2010	962	0	0	642.81	16485457	600000	10	3.53515e+09	0.6406	0.0641	45.32	1	C32	1	0.428571
2010	966	3	0	554.29	13334748	2000000	10	1.51385e+10	0.8792	-0.1614	37.39	1	D44	1	0.142857
2010	968	0	0	685.22	29033802	2.43333e+06	10	6.67169e+09	0.4398	0.0846	49.45	1	B06	1	0.571429
2010	983	0	0	703.44	230001792	5.80137e+06	10	2.89528e+10	0.5133	0.1982	54.4	1	B06	1	0.285714
2010	989	0	0	701.18		720000	10	1.73851e+09	0.2064	0.1181	40.35	0	C27	1	0.142857
2010	2001	0	0	747.91		100000	6	6.15318e+09	0.2127	0.2391	56.36	0	C26	1	0.714286
2010	2004	0	0	714.7		203000	6	1.35835e+09	0.2375	0.1305	17.17	0	C27	1	0.142857
2010	2010	0	0	723.02		250000	6	1.93536e+09	0.2251	0.1173	21.86	0	C26	1	0.142857
2010	2019	0	0	548.5	9402153	272000	6	1.20143e+09	0.4143	-0.2864	23.98	0	C26	1	0.428571
2010	2020	0	0	678.68	6553675	153900	6	9.49146e+08	0.6627	0.0405	29.73	0	C27	1	0.142857
2010	2036	0	0	607.41	39870	110000	6	6.67487e+08	0.2235	0.0321	29.84	0	C17	1	0.142857
2010	2057	0	0	645.47		33800	4	4.36465e+08	0.4372	0.043	25.63	1	C26	1	0.142857
2010	2061	0	0	640.38	1571151	5320000	4	1.76337e+09	0.6428	0.0613	36.43	1	C26	1	0.285714
2010	2064	0	0	601.09	1.34685e+06	540000	4	1.9446e+09	0.1455	0.1925	32.32	0	C28	1	0.428571
2010	2067	0	0	722.9		870000	4	4.39771e+09	0.5629	0.0709	21.42	0	C22	1	0.142857
2010	2068	0	0	698.05	3.24694e+06	2145000	4	2.98235e+09	0.7672	0.077	56.02	1	C26	1	0.142857
2010	2078	0	0	872.7	41078008	2.44129e+07	4	1.15956e+10	0.636	0.1783	67.51	0	C22	1	0.428571
2010	2083	0	0	809.41	216976608	30000	4	7.18355e+09	0.6221	0.0689	20.49	0	C17	1	0.142857
2010	2092	0	0	740.94	391613632	1.35469e+07	4	9.66797e+09	0.3148	0.0439	12.23	1	C26	1	0.714286
2010	2102	0	0	562.81		3070000	4	1.67759e+09	0.6463	-0.1458	15.54	0	C30	1	0.285714
2010	2114	0	0	533.49	8632680	200000	3	1.33159e+09	0.6421	-0.0256	56.14	1	C32	1	0.428571
2010	2125	0	0	670.95	11415620	910000	3	7.66882e+08	0.5804	0.1434	58.32	1	C26	1	0.142857
2010	2127	0	0	705.11	3.80347e+06	202000	3	2.15449e+09	0.4303	0.1447	50.29	0	C28	1	0.142857
2010	2154	0	0	801.52		80000	3	2.57867e+09	0.277	0.1301	36.43	0	C18	1	0.285714
2010	2155	0	0	580	19790072	2920000	3	3.13917e+09	0.3484	0.0934	40.48	1	B09	1	0.428571
2010	2160	0	0	669.59	4.1723e+06	20000	3	1.5176e+09	0.5646	0.0678	39	0	C32	1	0.142857
2010	2165	0	0	680.86	87957168	850000	3	1.14541e+09	0.4651	0.1604	26.72	0	C26	1	0.714286
2010	2166	0	0	578.61	314768	4587	3	5.481e+08	0.5856	-0.1084	29.81	0	C27	1	0.285714
2010	2171	0	0	561.41		14751300	3	1.10433e+09	0.3715	0.1261	63.1	0	C32	1	0.142857
2010	2182	0	0	666.42	1.46364e+06	5.06599e+06	3	2.61168e+09	0.6052	0.0284	30.39	0	C32	1	0.142857
2010	2203	0	0	667.22	90607240	90000	2	5.42716e+09	0.7123	0.1531	41.86	0	C32	1	0.428571
2010	2215	2	0	725.74	5227867	5000000	2	1621723279	0.2059	0.0857	30.2	0	C26	1	0.142857
2010	2217	0	0	659.54		2660000	2	1.30681e+09	0.3528	0.1022	21.84	0	C26	1	0.285714
2010	2225	0	0	685.62	465812	500000	2	2.222e+09	0.4391	0.1237	16.23	0	C30	1	0.142857
2010	2235	0	0	564.84	5.8557e+06	943695	2	8.69439e+08	0.4178	0.0134	44.41	0	C22	1	0.142857
2010	2237	0	0	708.48	177577216	1640000	2	5.54665e+09	0.7539	0.1395	50.52	0	C32	1	0.142857
2010	2246	0	0	610.16	21040968	20000	2	7.6488e+08	0.2051	0.036	52.21	1	C26	1	0.571429
2010	2250	0	0	737.77		700000	2	1.70533e+09	0.4822	0.2299	46.12	0	C26	1	0.285714
2010	2258	1	0	688.79		230000	2	9.15647e+08	0.0788	0.0851	27.26	1	C26	1	0.428571
2010	2263	0	0	714.15	0	240000	2	2.63178e+09	0.3558	0.0648	43.78	0	C29	1	0.285714
2010	2274	0	0	674.37	3.26426e+06	8130000	2	3.35674e+09	0.6088	0.008	41.25	0	C26	1	0.285714
2010	2304	0	0	718.75		475000	1	1.14801e+10	0.3565	0.3112	34.05	1	C15	1	0.142857
2010	2317	0	0	703.24		150000	1	1.48219e+09	0.0645	0.0948	32.74	0	C27	1	0.142857
2010	600010	0	0	706.09	167634400	968465	9	4.2044e+10	0.6992	0.0156	61.2	1	C31	1	0.142857
2010	600011	3	2	969.47	2702320896	38403565	16	223952747826	0.7283	0.0605	36.05	1	D44	1	0.428571
2010	600061	0	0	687.1		6000	13	9.54502e+08	0.4025	0.0373	35.99	1	C28	1	0.142857
2010	600062	0	0	821.23	1929511	508221	13	5.20551e+09	0.2458	0.1358	49.12	1	C27	1	0.571429
2010	600063	0	0	642.82	3770523	6750900	13	5.04236e+09	0.636	0.0484	38.4	1	C28	1	0.285714
2010	600069	0	0	722.06	24350954	515000	13	5.7954e+09	0.6465	0.0142	20.32	1	C22	1	0.142857
2010	600074	0	0	538.06		30000	13	2.96462e+09	0.8234	-0.5812	21.66	0	C29	1	0.142857
2010	600075	0	0	716.94	3789530	82300	13	4.58907e+09	0.523	0.0554	43.27	1	C26	1	0.142857
2010	600078	0	0	685.85		1800000	13	6.07776e+09	0.7238	0.0431	26.22	0	C26	1	0.142857
2010	600085	0	0	789.55		348571	13	5.48932e+09	0.231	0.1116	55.24	1	C27	1	0.285714
2010	600090	0	0	648.64		57500	13	1.04598e+09	0.4632	0.2019	29.9987	0	C15	1	0.142857
2010	600096	0	0	805.17		3210000	13	2.44329e+10	0.7101	0.0424	55.83	1	C26	1	0.857143
2010	600098	0	0	779.11	40997676	6.58795e+06	13	1.73096e+10	0.3196	0.0908	67.047	1	D44	1	0.571429
2010	600103	0	0	665.16	18337172	1800000	13	3.25343e+09	0.4312	0.038	5.02	1	C22	1	0.857143
2010	600107	0	0	664.89		100000	13	2.16611e+09	0.7229	0.0501	20.27	1	C18	1	0.142857
2010	600111	0	0	826.23	52696720	108333	13	8789581171	0.5141	0.321	38.92	1	C32	1	0.571429
2010	600117	0	0	688.12	17415904	825555	13	1.19961e+10	0.741	0.1057	49.87	1	C31	1	0.714286
2010	600123	0	0	852.31	4.20962e+06	7.25728e+06	12	1.35616e+10	0.4752	0.174	45.11	1	B06	1	0.571429
2010	600152	0	0	762.51		41345.9	12	3.78604e+09	0.7083	0.0765	24.28	0	C17	1	0.142857
2010	600156	0	0	666.34	10615	1.108e+06	12	9.84661e+08	0.3475	0.0047	44.42	1	C17	1	0.142857
2010	600163	0	0	657.52	6181371	555085	12	4.68439e+09	0.6101	0.005	39.66	1	C22	1	0.714286
2010	600167	0	0	688.6	583009	1108000	11	1.52241e+09	0.6236	0.0986	46.97	0	D44	1	0.142857
2010	600176	0	0	834.58		1350000	11	1.56389e+10	0.8056	0.1456	36.15	1	C30	1	0.428571
2010	600177	0	0	820.43	706834	800000	12	4.82627e+10	0.6849	0.193	26.04	0	C18	1	0.285714
2010	600188	0	0	635.91	226577552	41972983	12	72828540529	0.4946	0.2449	52.86	1	B06	1	0.857143
2010	600196	4	0	901.78		1.20528e+07	12	1.68201e+10	0.4415	0.1065	48.05	0	C27	1	0.857143
2010	600216	0	0	872.06		2000000	11	4.63718e+09	0.1669	0.296	25.585	0	C27	1	0.285714
2010	600227	0	0	712.89	3872819	2060000	10	9.57018e+09	0.5913	0.034	28.62	1	C26	1	0.857143
2010	600229	0	1	685.76	62476656	963500	10	2.98024e+09	0.5139	0.021	34.26	1	C26	1	0.142857
2010	600230	0	0	692.52	8670278	250000	10	4.10855e+09	0.6329	0.0499	55.92	1	C26	1	0.142857
2010	600231	0	0	697.32	9167512	345238	10	8.05927e+09	0.5387	0.1604	53.67	1	C31	1	0.285714
2010	600232	0	0	687.4		300000	10	2.03124e+09	0.3808	0.0061	46.87	0	C17	1	0.142857
2010	600235	0	0	676.58		90000	10	1.94138e+09	0.465	0.068	51.22	1	C22	1	0.285714
2010	600236	0	0	794.75	3.82233e+06	8.35692e+06	10	1.82083e+10	0.7569	0.2047	50.51	1	D44	1	0.142857
2010	600249	0	0	512.25	2.58306e+06	5821900	6	3.3076e+09	0.2802	0.0029	18.52	1	C26	1	0.142857
2010	600253	0	0	679.24	42220988	6407000	10	3.06172e+09	0.7287	0.0436	39.61	1	C27	1	0.142857
2010	600255	0	0	678.69		5.12143e+06	10	2.056e+09	0.4213	0.0457	28.74	0	C32	1	0.428571
2010	600281	0	0	538.38	1.47569e+06	3400000	10	3.94249e+09	0.7696	-0.2865	50.82	1	C26	1	0.142857
2010	600292	0	0	695.2	103573744	1.21997e+06	10	5.15293e+09	0.7637	0.0399	30.62	1	D44	1	0.142857
2010	600300	0	0	650.53	3.43921e+06	327500	10	5.30478e+09	0.4591	0.0711	32.05	0	C15	1	0.142857
2010	600307	0	0	772.47	104088656	2000000	10	3.04657e+10	0.632	0.0857	83.74	1	C31	1	0.285714
2010	600308	0	0	757.64	151387760	2.69187e+07	10	1.53358e+10	0.5829	0.0142	34.39	0	C22	1	0.571429
2010	600318	0	0	682.31	5857861	6930000	10	1.70138e+09	0.6896	0.1232	33.06	0	C30	1	0.142857
2010	600328	0	0	670.2	9169786	7960000	10	4.72351e+09	0.694	0.042	45.71	1	C26	1	0.142857
2010	600339	0	1	711.53	4025892	589268	10	3.59003e+09	0.5985	0.1675	22.86	1	C25	1	0.428571
2010	600348	0	1	728.3	117690928	226401	7	2.22585e+10	0.5498	0.2489	58.34	1	B06	1	0.285714
2010	600351	0	0	629.97	1.86037e+06	415000	8	2.4312e+09	0.5876	0.139	16.89	1	C27	1	0.142857
2010	600367	0	0	662.15	5511583	1690000	9	1.49839e+09	0.1711	0.0282	40.27	1	C26	1	0.428571
2010	600380	0	0	849.91		1555579	9	7.10773e+09	0.2519	0.1887	48.48	0	C27	1	0.142857
2010	600389	1	0	657.74	207382944	3.20222e+06	9	3.15957e+09	0.7066	0.0392	29.19	1	C26	1	0.428571
2010	600390	0	0	675.73		304667	9	1.45262e+09	0.5464	0.0603	41.34	1	C31	1	0.285714
2010	600395	0	0	681.64	104625224	206010	9	8.29375e+09	0.2299	0.2106	41.38	1	B06	1	0.142857
2010	600396	0	0	692.57	9901500	5589700	9	1.29581e+10	0.8443	0.0259	16.91	1	D44	1	0.428571
2010	600397	0	0	706.23	10908279	1.30874e+06	8	2.22757e+09	0.6875	0.064	50.56	1	B06	1	0.142857
2010	600399	0	0	683.56	20228306	1600000	10	6.40692e+09	0.7404	0.0187	44.88	1	C31	1	0.142857
2010	600400	0	0	746.49		15000	9	5.22357e+09	0.6949	0.0481	46.95	0	C18	1	0.142857
2010	600408	0	0	666.87	17977824	1.18474e+07	7	6.81027e+09	0.5689	0.008	31.36	0	C25	1	0.142857
2010	600409	0	0	781.86	26828548	1.15e+06	7	6.97198e+09	0.5665	0.0975	50.18	1	C26	1	0.571429
2010	600425	0	0	717.38		1230000	7	4.4438e+09	0.407	0.1209	41.3	1	C30	1	0.428571
2010	600426	0	0	722.15	368143808	288402	8	9.03514e+09	0.471	0.0532	30.39	1	C26	1	0.142857
2010	600436	0	0	725.08		38305	7	1.44683e+09	0.2509	0.1796	54.55	1	C27	1	0.428571
2010	600448	0	0	698.87	4.34001e+06	3980000	9	1.26931e+09	0.668	0.048	26.5	1	C17	1	0.142857
2010	600469	0	0	709.04	4.01538e+06	2973000	7	6.46228e+09	0.7198	0.0843	26.67	1	C29	1	0.428571
2010	600483	0	0	647.07	996205	300000	6	1.16825e+09	0.3565	0.0374	28.01	1	C17	1	0.571429
2010	600486	6	2	702.24		2533500	8	2.56239e+09	0.3291	0.08	36.17	1	C26	1	0.571429
2010	600493	0	0	712.34	615451	347700	6	1.36725e+09	0.5375	0.148	28.5	0	C17	1	0.428571
2010	600497	0	1	691.27	11080527	3000000	6	9.19934e+09	0.4743	0.0956	51.64	1	B09	1	0.571429
2010	600507	0	0	733.33	7584778	620000	7	7.49729e+09	0.6974	0.1383	46.55	0	C31	1	0.428571
2010	600509	0	0	663.8	152768320	1.22893e+07	8	7.72111e+09	0.7313	0.0763	46.96	1	D44	1	0.142857
2010	600516	0	0	676.45	3.04283e+06	2470000	8	6.26495e+09	0.4974	0.1339	51.78	0	C30	1	0.142857
2010	600521	0	0	688.62	16085517	900000	7	2.05427e+09	0.3582	0.0709	26.1	0	C27	1	0.142857
2010	600529	0	0	717.35	91251352	2257500	8	2.52369e+09	0.3084	0.0985	18.47	1	C30	1	0.142857
2010	600530	0	0	650.97		175913	9	1.31544e+09	0.1573	0.0425	18.311	1	C27	1	0.142857
2010	600531	0	0	687.21	34979576	6.80903e+07	8	5.74257e+09	0.6856	0.0848	42.46	1	C32	1	0.571429
2010	600532	0	0	253.82	452000	500000	8	9.06139e+08	0.7233	-0.2535	33.33	1	C26	1	0.428571
2010	600539	0	0	680.24		979050	9	1.06847e+09	0.1773	0.0013	27.94	1	C30	1	0.285714
2010	600546	0	0	707.59		489996	7	2.16555e+10	0.7814	0.285	75.9	1	B06	1	0.285714
2010	600549	0	0	697.99	13831646	9400000	8	1.19725e+10	0.6573	0.1256	33.6	1	C32	1	0.428571
2010	600557	0	0	717.2		660000	8	1.98748e+09	0.3739	0.1472	26.11	0	C27	1	0.571429
2010	600559	0	0	687.04	734775	240000	8	1.29009e+09	0.6679	0.0972	36.11	1	C15	1	0.285714
2010	600567	0	0	803.16	232087424	7.3694e+07	9	5.39936e+09	0.6402	0.0957	11.05	1	C22	1	0.142857
2010	600568	0	0	669.6		2330000	9	2.12452e+09	0.6504	0.1003	47.22	0	C27	1	0.142857
2010	600572	0	0	721.08	4.35346e+06	390000	6	2.46346e+09	0.3034	0.117	34.36	0	C27	1	0.142857
2010	600585	0	0	933.88	55916816	24318837	13	60411852826	0.4102	0.1783	36.2	1	C30	1	0.428571
2010	600586	0	0	696.7	29434466	27440000	8	6.03935e+09	0.541	0.1353	38.69	0	C30	1	0.142857
2010	600616	0	0	682.39	5.89801e+06	100000	18	1.39452e+09	0.2073	0.1189	33.04	1	C15	1	0.285714
2010	600630	0	0	707.19		2151500	17	2.57948e+09	0.446	0.0403	30.08	1	C17	1	0.142857
2010	600636	0	0	701.79		200000	17	3.04415e+09	0.6519	0.1205	31.53	1	C26	1	0.285714
2010	600642	0	0	819.7	700849728	2.02389e+07	17	3.58889e+10	0.3432	0.0818	47.93	1	D44	1	0.428571
2010	600644	0	0	674.93	2694984	1100000	17	3.62238e+09	0.7131	0.0716	15.69	1	D44	1	0.285714
2010	600652	0	0	691.99		2430000	20	3.94644e+09	0.499	0.0346	9.09	0	B06	1	0.142857
2010	600671	0	0	348.52		120000	17	3.19794e+08	0.518	-0.0619	19.31	0	C27	1	0.142857
2010	600674	0	0	719.59		1.158e+06	17	9.98694e+09	0.4185	0.0671	63.88	1	D44	1	0.428571
2010	600719	0	0	672	9600154	5500000	14	1.48175e+09	0.4947	0.0167	32.91	1	D44	1	0.142857
2010	600720	0	0	725.7	4.70756e+06	6170000	14	6.50615e+09	0.5656	0.1886	12.81	1	C30	1	0.285714
2010	600725	1	0	774.38	8684861	7995000	14	1.26199e+10	0.7464	0.0759	41.79	1	C26	1	0.857143
2010	600726	0	0	671.19	139556720	8.2099e+07	14	2.21902e+10	0.8243	0.0011	44.8	1	D44	1	0.142857
2010	600744	0	0	661.65	143857248	739324	14	1.44943e+10	0.8751	0.0283	33.34	1	D44	1	0.142857
2010	600768	0	0	635.64		125000	14	6.07247e+08	0.7624	0.1446	34.31	0	C32	1	0.142857
2010	600780	0	0	694.82	1.32262e+06	2.20233e+06	14	2.41899e+09	0.3041	0.0184	48.38	1	D44	1	0.428571
2010	600789	0	0	689.28	9642990	5052572	13	3.02512e+09	0.4458	0.0798	24.59	1	C27	1	0.285714
2010	600795	0	0	853.33	1248803584	5708000	13	1.50151e+11	0.7566	0.0883	51.72	1	D44	1	0.285714
2010	600801	0	0	752.98	31053188	58150272	16	17812222066	0.6829	0.1168	39.88	0	C30	1	0.142857
2010	600802	0	0	657.98	5959432	916667	16	3.36357e+09	0.668	0.0073	28.78	1	C30	1	0.571429
2010	600803	0	0	695.43	2.62304e+06	2870000	16	8.47383e+08	0.5795	0.0159	30.11	0	C26	1	0.142857
2010	600810	0	0	709.72	23626622	274900	16	7.63896e+09	0.6428	0.0111	52.9466	1	C28	1	0.142857
2010	600812	0	0	824.22	821454	4.10714e+06	16	9.12036e+09	0.8704	0.2216	27.88	1	C27	1	0.142857
2010	600819	2	0	711	8.02625e+06	40000	17	6.47347e+09	0.6232	0.0958	19.41	1	C30	1	0.142857
2010	600863	0	0	776.31	259441584	2.11668e+06	16	2.35789e+10	0.7264	0.1792	71.08	1	D44	1	0.142857
2010	600864	0	0	647.94	2.75328e+06	287667	16	3.81125e+09	0.4242	0.1304	43.59	1	D44	1	0.142857
2010	600871	2	1	937.99	8049000	83000	16	10531202000	0.2107	0.1476	42	1	C28	1	0.571429
2010	600882	0	0	439.71	1.8183e+06	9125560	15	1.59738e+09	0.7792	-0.2025	30.54	1	C26	1	0.285714
2010	600886	0	0	758.86	1602460032	562500	14	1.00583e+11	0.8401	0.0662	70.54	1	D44	1	0.571429
2010	600888	0	0	680.03	719482112	2080000	14	3.79751e+09	0.43	0.1349	30.34	0	C32	1	0.571429
2010	600889	0	0	696.2	9665752	1.65643e+07	14	3.57775e+09	0.7457	0.1137	40.84	1	C28	1	0.571429
2010	600894	0	0	562.16	10328097	1.28244e+06	14	4.37202e+09	0.889	-0.2025	38.18	1	C31	1	0.142857
2010	600963	0	0	800.08	14168390	3000000	6	1.21052e+10	0.621	0.0343	22.48	1	C22	1	0.285714
2010	600966	0	0	755.29	76822896	170000	6	6.6477e+09	0.5153	0.0593	33.77	0	C22	1	0.428571
2010	600979	0	0	684.52	5712212	3660000	6	3.10496e+09	0.6293	0.0544	23.99	1	D44	1	0.428571
2010	600987	0	0	772.5	13812629	903880	6	2.13894e+09	0.2402	0.1676	31.31	0	C17	1	0.571429
2010	600997	0	0	693.26	52313664	1622180	6	1.60533e+10	0.5557	0.1228	56.73	1	B06	1	0.285714
2010	601001	0	0	698.28	1307095424	1.42564e+06	4	1.69671e+10	0.2595	0.166	60.48	1	B06	1	0.428571
2010	601005	0	0	709.77		899000	13	22492351000	0.7465	0.0018	48.23	1	C31	1	0.428571
2010	601088	67	31	940.58		13000000	5	339268000000	0.3281	0.1865	72.96	1	B06	1	0.428571
2010	601168	0	0	688.51	56013328	1368415	3	22457274320	0.4709	0.0855	28.212	1	B09	1	0.142857
2010	601600	0	0	671.81	1908557056	66222000	9	141322039000	0.5953	0.0169	38.56	1	C32	1	0.285714
2010	601666	0	0	697.77	145982176	253618	4	1.84207e+10	0.4726	0.1883	59.23	1	B06	1	0.285714
2010	601699	4	1	716.14	280312576	778772	4	2.93637e+10	0.5656	0.2621	63.99	1	B06	1	0.571429
2010	601918	0	0	688.44		360000	3	1.94592e+10	0.6343	0.1756	42.36	1	B06	1	0.142857
2011	27	0	0	755.7	1363415808	1.33768e+07	18	3.15091e+10	0.463	0.0699	63.74	1	D44	1	0.428571
2011	37	0	0	640.11	50773068	11458.3	17	5.45275e+09	0.6538	0.0048	16.72	1	D44	1	0.142857
2011	59	0	0	898.55	29067286	300000	14	2.85364e+10	0.7356	0.1116	51.14	1	C25	1	0.428571
2011	60	0	0	732.83	5788393	2.4204e+07	14	1.40424e+10	0.5256	0.1642	31.73	1	C32	1	1
2011	407	0	0	646.41	3485174	300000	15	3.13395e+09	0.5524	0.0044	9.23	0	C29	1	0.714286
2011	422	0	0	838.35		600000	15	2.67794e+10	0.7364	0.1794	16.41	1	C26	1	0.857143
2011	522	0	0	735.58	1.26353e+06	320000	18	3.14736e+09	0.5528	0.1991	35.58	1	C27	1	0.571429
2011	525	0	0	742.6	6503613	1400000	18	7.65343e+09	0.6202	0.0253	44.75	0	C26	1	0.142857
2011	531	0	0	649.21	6358917	1.75525e+06	17	6.49381e+09	0.658	0.0475	26.12	1	D44	1	0.142857
2011	539	0	0	762.57	260636624	480000	18	39480195392	0.6644	0.0196	48.99	1	D44	1	0.428571
2011	553	0	0	710.53	47717740	1.64722e+06	18	2.29265e+09	0.4917	0.0462	20.02	1	C26	1	0.285714
2011	565	0	0	550.6	1.98186e+06	270000	17	9.88529e+08	0.5636	-0.4898	40.53	1	C26	1	0.714286
2011	568	0	0	815.76	7.40432e+06	6750000	17	1.24772e+10	0.421	0.4229	21.52	1	C15	1	0.571429
2011	589	0	0	720.81	13116952	35717.3	15	7.06261e+09	0.6957	0.0447	33.84	1	C29	1	0.285714
2011	590	0	0	541.28		120000	15	6.02454e+08	0.4003	0.1997	18.02	1	C27	1	0.142857
2011	599	0	0	717.45	19372558	632000	15	4.91577e+09	0.6918	0.0238	20.31	1	C29	1	0.142857
2011	606	0	0	518.74	6780696	357143	15	1.14506e+09	0.3881	-0.0255	15.25	1	C27	1	0.142857
2011	612	0	0	688.61	417556192	6.22512e+06	15	4.92209e+09	0.5021	0.1556	24	1	C32	1	0.714286
2011	615	0	0	564.09	18722062	1000000	15	1.1754e+09	0.4687	-0.117	16.38	0	C28	1	0.142857
2011	619	0	0	590.95		30000	15	4.05813e+09	0.4517	0.0519	32.07	1	C29	1	0.142857
2011	629	1	15	691.19	213282560	3.03114e+07	15	3.13326e+10	0.5257	0.0009	30.63	1	C31	1	0.714286
2011	630	0	0	769.07	25484660	6720000	15	3.22666e+10	0.6454	0.1341	51.83	1	C32	1	0.714286
2011	635	0	0	689.69	9281329	5842500	15	3.75003e+09	0.7319	0.1039	22.28	1	C26	1	0.714286
2011	683	0	0	720.95	65646360	3.36667e+06	14	6.01345e+09	0.4561	0.1171	19.86	0	C26	1	0.142857
2011	687	0	0	653.09	5.24414e+06	533929	14	1.84936e+09	0.4158	0.0647	48.08	1	C28	1	0.142857
2011	690	0	0	707.71		255000	14	8.11921e+09	0.5927	0.0514	30.88	0	D44	1	0.571429
2011	692	0	0	671.61		2.24514e+06	14	3.52044e+09	0.649	0.0348	35.1	1	D44	1	0.142857
2011	695	0	0	700.08	698302	3.63779e+07	14	1.26717e+09	0.7326	0.0193	37.3	1	D44	1	0.142857
2011	703	0	0	573.36	2525197	344500	14	2.242e+10	0.6786	0.3485	71.17	0	C28	1	0.142857
2011	707	0	0	652.18		1980000	14	8.0267e+09	0.7425	0.1709	25.11	1	C26	1	0.142857
2011	708	0	0	715.12	2506974	23041714	14	4701391303	0.3833	0.2018	29.95	1	C31	1	0.428571
2011	709	0	0	785.45	434782816	1.1299e+08	14	1.41041e+11	0.6825	0.0324	42.82	1	C31	1	0.714286
2011	717	0	0	583	899626624	3.83333e+06	14	2.43612e+10	0.8079	-0.2433	36.27	1	C31	1	0.142857
2011	726	0	0	819.4		3270000	14	7.75189e+09	0.2944	0.1631	12.22	0	C17	1	0.571429
2011	729	0	0	767.41		2.61224e+07	14	1.66791e+10	0.3921	0.0905	56.48	1	C15	1	0.857143
2011	739	0	0	644.74	8697916	1107000	14	2.06175e+09	0.6087	0.004	20.75	0	C27	1	0.142857
2011	755	0	0	644.78	2064267	432590	14	7.22331e+09	0.6767	0.0016	27.79	1	C26	1	0.142857
2011	758	0	0	685.36		1.62953e+06	14	1.23171e+10	0.6598	0.1209	33.34	1	B09	1	0.714286
2011	761	0	0	760.06	482913952	8400000	14	41059391272	0.6211	0.0511	82.07	1	C31	1	0.142857
2011	766	0	0	670.24		500000	14	8.79822e+08	0.3099	0.0185	23.42	1	C27	1	0.142857
2011	780	0	0	686.65	764000	3100000	14	5.37796e+09	0.1614	0.2001	61.42	1	B06	1	0.428571
2011	786	0	1	718.45	3.93192e+06	2.79851e+07	14	8.51476e+09	0.5605	0.2009	52.4	1	C30	1	0.571429
2011	789	0	0	704.9	16472184	1.49002e+08	14	7.02783e+09	0.6287	0.3001	43.98	1	C30	1	0.142857
2011	791	0	0	573.51	366566	1.98744e+06	14	7.47999e+08	0.5501	-0.0346	39.27	1	C26	1	0.142857
2011	792	0	0	900.49	52630584	90000	14	2.93712e+10	0.4923	0.1889	30.99	1	C26	1	0.428571
2011	795	0	0	686.83	508527	150000	14	1.56775e+09	0.7655	0.304	25.66	0	C30	1	0.142857
2011	807	0	0	676.53	5.69842e+06	2730000	13	1.48766e+10	0.6654	0.0241	49.13	1	C32	1	0.571429
2011	813	0	0	671.8		100000	13	6.68824e+08	0.3587	0.0091	56.78	1	C17	1	0.142857
2011	825	0	0	832.06	1482368128	11950000	13	6.58124e+10	0.6192	0.0714	64.24	1	C31	1	0.142857
2011	830	0	0	755.05	11310495	700000	13	1.31737e+10	0.6123	0.0829	30.37	1	C26	1	0.285714
2011	833	0	0	707.44	15942422	462000	13	1.35228e+09	0.3032	0.057	25.6	1	C22	1	0.142857
2011	848	0	0	592.11		60000	14	1.49755e+09	0.4816	0.2506	42.55	0	C15	1	0.142857
2011	859	0	0	670.42	4812274	192945	13	1.4764e+09	0.3736	0.0242	32.14	1	C29	1	0.142857
2011	875	1	0	717.57	30786326	5.17733e+06	9	1.71082e+10	0.8266	0.0122	25.58	1	D44	1	0.142857
2011	877	0	0	739.46		3000000	12	1.53395e+10	0.6479	0.2599	41.95	1	C30	1	0.714286
2011	878	1	0	667.76	75606256	11029800	13	3.05619e+10	0.7336	0.1028	48.17	1	C32	1	0.428571
2011	885	0	0	681.44	23974224	1.42968e+08	12	4.8168e+09	0.5969	0.1713	66.3	1	C30	1	0.571429
2011	898	1	0	616.62	95000000	132000000	14	102988000000	0.4921	-0.0446	67.29	1	C31	1	0.714286
2011	902	0	0	659.37	392056	1.972e+06	12	1.21446e+09	0.663	0.0098	28.39	1	C18	1	0.142857
2011	928	0	0	634.9		167981	12	2.47614e+09	0.6215	0.0017	46.32	1	C30	1	0.142857
2011	929	0	0	524.28	1.15546e+06	2.44545e+06	12	1.25752e+09	0.268	-0.0078	21.29	0	C15	1	0.142857
2011	932	0	0	717.23	1077323520	860000000	12	8.59692e+10	0.8234	0.0048	40.01	1	C31	1	0.428571
2011	933	0	0	732.29	30439304	521900	12	3.00772e+10	0.7696	0.1604	25.24	1	C32	1	0.428571
2011	937	0	0	693.02	148910432	5.42193e+07	12	3.80532e+10	0.5725	0.1873	36.45	1	B06	1	0.857143
2011	939	0	4	632.34	5452902	870000	12	9.44001e+09	0.6664	0.262	28.49	0	D44	1	0.142857
2011	949	0	0	629.69	10562318	2551500	12	4.75672e+09	0.6128	0.0034	41.31	1	C28	1	0.142857
2011	950	0	0	738.69	588867	1237233	12	4.32523e+09	0.4191	0.0353	52.05	1	C26	1	0.571429
2011	952	0	0	671.4		484250	12	1.50666e+09	0.4268	0.0009	15.11	1	C27	1	0.285714
2011	959	0	0	609.39		182000	12	1.64915e+10	0.5195	-0.0246	63.24	1	C31	1	0.142857
2011	960	0	0	684.47	12628564	6319996	11	1.65453e+10	0.6863	0.1345	50.51	1	C32	1	1
2011	962	0	0	666.31		1200000	11	4.56853e+09	0.4798	0.0984	45.8	1	C32	1	0.428571
2011	966	1	2	665.27	2653195	838000	11	1.44646e+10	0.8795	0.0339	37.39	1	D44	1	0.142857
2011	968	0	0	682.97	16862190	3.85333e+06	11	7.61962e+09	0.4717	0.0757	49.45	1	B06	1	0.571429
2011	983	0	0	691.86	276302112	2.22526e+06	11	3.86431e+10	0.5722	0.1818	54.4	1	B06	1	0.714286
2011	1896	0	0	641.35		3.33333e+06	13	6.0658e+09	0.8679	0.0311	83.43	1	D44	1	0.285714
2011	2001	0	1	822.27		300000	7	7.15141e+09	0.212	0.2067	56.36	0	C27	1	0.857143
2011	2004	0	0	776.22		200000	7	4.18939e+09	0.3827	0.1193	13.53	0	C27	1	0.142857
2011	2018	0	0	697.12		2.05682e+07	7	1.61139e+09	0.6005	0.0039	8.63	0	C26	1	0.428571
2011	2020	0	0	708.57	8407670	1.16904e+06	7	1.19256e+09	0.3575	0.038	23.9	0	C27	1	0.142857
2011	2034	0	0	563.1		1500000	7	1.44694e+09	0.536	0.2106	35.42	0	C17	1	0.571429
2011	2042	0	0	685.11		1217000	6	7.48852e+09	0.5892	0.1286	42.29	0	C17	1	1
2011	2053	0	0	710.91		1.19925e+06	5	2.77767e+09	0.6149	0.0029	40.59	1	C26	1	0.428571
2011	2054	0	0	701.02		248839	5	2.00855e+09	0.2667	0.1182	22.16	0	C26	1	0.285714
2011	2061	0	0	539.05	9482534	1265000	5	1.92534e+09	0.6981	-0.0854	33.92	1	C26	1	0.428571
2011	2066	0	0	699.61	10125187	568000	5	2.20369e+09	0.5995	0.0945	44.67	1	C30	1	0.142857
2011	2067	0	0	716.63		114900	5	5.46221e+09	0.4579	0.0469	16.26	0	C22	1	0.142857
2011	2068	0	0	712.51	4648000	2230000	5	4.22206e+09	0.6831	0.0968	43.44	1	C26	1	0.142857
2011	2078	1	0	921.47	151030016	7.067e+06	5	1.51878e+10	0.7019	0.1243	67.51	0	C22	1	0.428571
2011	2083	0	0	725.38	11261961	2585333	5	7.39544e+09	0.614	0.0484	21.42	0	C17	1	0.142857
2011	2092	0	0	761.17	1211434	3.84333e+06	5	1.52772e+10	0.5037	0.069	16.72	1	C26	1	0.714286
2011	2109	0	0	679.66	20118380	50000	4	1.728e+09	0.2887	0.1407	41.38	1	C26	1	0.142857
2011	2125	0	0	613.27	16931900	2541267	4	1.04818e+09	0.5939	0.0898	51.7	1	C26	1	0.142857
2011	2155	0	0	575.91	23053312	7950000	4	3.67385e+09	0.3188	0.2159	34.54	1	B09	1	0.571429
2011	2166	0	0	679.85	127347	16000	4	9.26122e+08	0.7522	0.011	29.81	0	C27	1	0.428571
2011	2167	0	0	692.52	1.47827e+06	690000	4	2.22883e+09	0.3135	0.0578	23.99	0	C26	1	0.142857
2011	2171	0	0	680.87		6.00697e+07	4	1.23252e+09	0.438	0.0385	51.98	0	C32	1	0.142857
2011	2182	0	0	665.48	698682	7.33172e+06	4	2.36736e+09	0.5391	0.01	30.02	0	C32	1	0.142857
2011	2201	0	0	671.52	4.41622e+06	6820000	4	1.11108e+09	0.6387	0.0465	50.34	0	C30	1	0.142857
2011	2203	1	0	689.36	264260064	210000	3	6.93814e+09	0.6345	0.0917	42.2	0	C32	1	1
2011	2211	1	0	425.62		1.83269e+06	3	2.46656e+09	0.3063	-0.0108	47.46	0	C26	1	0.142857
2011	2224	0	0	677.08		850000	3	689687736	0.2202	0.0813	49.87	0	C29	1	0.142857
2011	2233	0	0	706.28	23430964	140000	3	5.22866e+09	0.3447	0.1776	20.12	0	C30	1	1
2011	2237	0	0	737.52	637949376	1740000	3	7.83504e+09	0.6313	0.0828	42.53	0	C32	1	0.142857
2011	2246	0	0	543.27	9922050	520000	3	7.29898e+08	0.196	0.0561	50.44	1	C26	1	0.571429
2011	2250	0	0	747.49	11277044	900000	3	2.7623e+09	0.3427	0.1638	38.98	0	C26	1	0.714286
2011	2258	1	0	600.46		2540000	3	1.28414e+09	0.1164	0.0787	27.26	1	C26	1	0.285714
2011	2263	0	0	725.63	0	20000	3	3.35732e+09	0.1128	0.0316	36.24	0	C29	1	0.285714
2011	2271	0	0	646.03		150000	3	2.32636e+09	0.5278	0.0948	38.42	0	C30	1	0.142857
2011	2274	0	0	705.03	3.51426e+06	7400000	3	3.76327e+09	0.6298	0.0576	41.25	0	C26	1	0.285714
2011	2303	0	0	715.08	264064896	70000	2	1.99665e+09	0.1479	0.0623	49.71	0	C22	1	0.142857
2011	2304	0	0	802.07		295000	2	1.88832e+10	0.4753	0.4175	34.05	1	C15	1	0.571429
2011	2343	0	0	700.27	1.69258e+06	243800	1	1.50363e+09	0.1331	0.0787	12.57	0	C29	1	0.142857
2011	2349	0	0	690.25		480000	1	7.80529e+08	0.1848	0.076	41.3	1	C27	1	0.142857
2011	2360	0	0	692.28	1.19168e+06	264410	1	6.81684e+08	0.0915	0.0957	25.1	0	C26	1	0.428571
2011	2378	0	0	695.01	13255593	920833	1	2.44768e+09	0.4164	0.2009	81.5	0	C32	1	0.142857
2011	2386	0	0	659.06	160003728	3094200	1	1.19536e+10	0.6461	0.0076	17.52	1	C26	1	0.285714
2011	2387	0	0	673.25		303000	1	1.44435e+09	0.0892	0.0782	47.19	0	C15	1	0.142857
2011	2391	0	0	695.7	33836720	550000	1	1.75299e+09	0.06	0.0688	36.62	0	C26	1	0.285714
2011	2394	0	0	736.67	39783548	1762000	1	2.65345e+09	0.1915	0.1429	40.45	0	C17	1	0.142857
2011	2404	0	0	702.41	4294064	80000	1	1.54201e+09	0.1822	0.0846	22.47	0	C17	1	0.142857
2011	2411	0	0	683.16	3866487	430833	1	1.06034e+09	0.2403	0.0896	21.58	0	C26	1	0.428571
2011	2420	0	0	681.96		970000	1	3.01733e+09	0.4631	0.0229	42.99	0	C29	1	0.285714
2011	2424	0	0	697.89	4195648	70886.1	1	3.01882e+09	0.3572	0.1082	52.73	0	C27	1	0.142857
2011	2428	0	0	693.5	339608	8000000	1	1.38457e+09	0.0224	0.0682	27.88	0	C32	1	0.142857
2011	2440	0	0	749	32129614	4640000	1	5.08822e+09	0.1836	0.1163	35.18	0	C26	1	0.285714
2011	2442	0	0	694.68		10264000	1	2.20605e+09	0.4456	0.1012	50.34	0	C26	1	0.285714
2011	2453	0	0	711.65	18265930	30000	1	1.19369e+09	0.3025	0.0929	48.66	0	C26	1	0.285714
2011	2461	0	0	683.82	1.21722e+06	1.1929e+06	1	5.48407e+09	0.4152	0.0156	51.94	1	C15	1	0.142857
2011	2466	0	0	647.79	424823	1812000	1	1.12274e+09	0.1234	0.0409	63.75	0	C26	1	0.285714
2011	2478	0	0	731.33	1.24684e+06	170000	1	3.00305e+09	0.1389	0.1131	28.46	0	C31	1	0.142857
2011	2479	4	3	682.14		1.10222e+07	1	2.10411e+09	0.0932	0.0997	38.88	0	D44	1	0.142857
2011	2486	0	0	696.58		450195	1	1.15518e+09	0.1798	0.0776	22.56	0	C17	1	0.285714
2011	2494	0	0	679.85	1.88843e+06	232927	1	1.02455e+09	0.056	0.0636	42.29	0	C19	1	0.285714
2011	2496	0	0	668.82	2332009	410000	1	2.37273e+09	0.273	0.0389	53.94	0	C26	1	0.142857
2011	2501	0	0	677.99		1.60491e+06	1	2.23092e+09	0.4384	0.1131	24.04	0	C32	1	0.142857
2011	2511	0	0	727.04	1.53259e+06	531500	1	2.82099e+09	0.2635	0.0388	30.06	0	C22	1	0.142857
2011	2516	0	0	702.34	3.41712e+06	870000	1	1.83972e+09	0.1403	0.0783	54.87	0	C17	1	0.142857
2011	2521	0	0	672.76	462956	200000	1	2.56021e+09	0.2058	0.0385	31.19	0	C22	1	0.142857
2011	2522	0	0	698.86		50000	1	1.23587e+09	0.1301	0.096	54.8	0	C29	1	0.285714
2011	300016	0	0	671.01		57000	2	5.24656e+08	0.0633	0.09	21.13	0	C27	1	0.714286
2011	300054	0	0	724.93		101700	1	6.59407e+08	0.0687	0.0855	23.25	0	C26	1	0.285714
2011	300089	0	0	700.63	1070000	1865000	1	9.06168e+08	0.1509	0.0491	38.25	0	C30	1	0.142857
2011	300121	0	0	704.84	1.21804e+06	875000	1	5.75754e+08	0.2436	0.0355	51.25	0	C26	1	0.142857
2011	300135	0	0	680.91	416965	13006	1	1.40887e+09	0.2911	0.0573	37.5	0	C26	1	0.285714
2011	600011	1	3	822.53	3785715968	84341798	17	254365393306	0.7714	0.0235	36.05	1	D44	1	0.428571
2011	600021	0	14	753.37	40056032	13640000	8	3.16026e+10	0.7181	0.0746	42.84	1	D44	1	0.142857
2011	600062	0	0	777.13		899000	14	6.07697e+09	0.2853	0.1272	49.12	1	C27	1	0.428571
2011	600063	0	0	647.39	2.99166e+06	2488000	14	5.38227e+09	0.5128	0.0492	30.2	1	C28	1	0.428571
2011	600069	0	0	504.98	34169136	7.15078e+06	14	5.62612e+09	0.676	-0.1237	20.32	1	C22	1	0.142857
2011	600075	0	0	721.68	2.61468e+06	2.05579e+06	14	4.47092e+09	0.4881	0.0447	43.27	1	C26	1	0.285714
2011	600085	0	0	771.32	11732923	462689	14	7.3299e+09	0.3436	0.1361	55.24	1	C27	1	0.285714
2011	600090	0	0	663.64		125000	14	1.2035e+09	0.4758	0.1968	29.99	0	C15	1	0.285714
2011	600098	0	0	731.1	27900776	1.17814e+07	14	2.05883e+10	0.4209	0.0508	67.27	1	D44	1	0.714286
2011	600103	0	0	647.92	53284280	274857	14	3.65853e+09	0.5188	0.0107	7.51	1	C22	1	0.714286
2011	600111	0	0	888.25	24778648	108333	14	1.47266e+10	0.3836	0.6179	38.92	1	C32	1	0.571429
2011	600117	0	0	709.84	4.08176e+06	1.17779e+06	14	1.34104e+10	0.7328	0.1363	49.87	1	C31	1	0.714286
2011	600123	0	0	844.92	63619912	9.68896e+06	13	1.5187e+10	0.4261	0.1799	44.11	1	B06	1	0.285714
2011	600126	0	0	734.8	67222232	1100000	13	9.05199e+09	0.5575	0.0812	65.07	1	C31	1	0.285714
2011	600139	0	0	693.5	4.80723e+06	2300000	13	1.89714e+09	0.1671	0.1563	50.45	0	B09	1	0.142857
2011	600141	0	0	693.41	106706096	5050000	12	8.24904e+09	0.6958	0.093	21.02	1	C26	1	0.428571
2011	600156	0	0	674.54	215812	1.888e+06	13	1.09553e+09	0.4053	0.0071	44.42	1	C17	1	0.285714
2011	600163	0	0	580.79	52590228	555085	13	4.12592e+09	0.6358	-0.2028	39.66	1	C22	1	0.714286
2011	600167	0	0	674.68	815000	960000	12	1.8259e+09	0.6412	0.1255	46.97	0	D44	1	0.142857
2011	600176	0	0	658.39		9755000	12	1.59477e+10	0.7811	0.1304	32.79	1	C30	1	0.571429
2011	600188	2	0	699.41	263237904	23680233	13	97504129475	0.5604	0.2017	52.86	1	B06	1	0.857143
2011	600196	1	0	864.15		1.38685e+07	13	2.22908e+10	0.4899	0.1218	48.05	0	C27	1	0.714286
2011	600199	0	0	708.72		400000	13	2.34335e+09	0.2574	0.2102	32.07	1	C15	1	0.285714
2011	600200	0	0	685.97		660000	12	3.77216e+09	0.7323	0.0405	19.69	0	C27	1	0.142857
2011	600216	0	0	785.34	5.15527e+06	1223600	12	5.19908e+09	0.1536	0.2309	25.587	0	C27	1	0.142857
2011	600220	0	0	669.01	83594360	200000	12	5.87144e+09	0.434	0.0032	29.99	0	C17	1	0.142857
2011	600229	0	0	685.81	22835256	1776900	11	2.91095e+09	0.4977	0.0082	34.26	1	C26	1	0.285714
2011	600231	0	0	584.62	11969169	392857	11	1.12245e+10	0.6575	0.0406	53.6657	1	C31	1	0.142857
2011	600235	0	0	694.42		10000	11	2.25697e+09	0.5414	0.0088	50.26	1	C22	1	0.142857
2011	600236	0	0	718.11	292662336	1.74377e+06	11	2.09585e+10	0.7809	0.0676	50.51	1	D44	1	0.142857
2011	600249	0	0	650.14		2441000	7	3.17921e+09	0.3646	0.0013	18.52	1	C26	1	0.285714
2011	600253	0	0	709.11	30469164	300000	11	3.37161e+09	0.7229	0.0442	39.61	1	C27	1	0.285714
2011	600259	0	0	706.16	7.65101e+06	1.098e+07	11	2.3009e+09	0.723	0.347	50.02	1	B09	1	0.142857
2011	600291	0	0	643.66	5.6678e+06	1.71794e+07	11	4.21527e+09	0.4347	0.0038	13.66	1	C30	1	0.142857
2011	600292	0	0	690.91	226824992	1.09797e+06	11	7.14579e+09	0.5952	0.0205	54.66	1	D44	1	0.142857
2011	600293	0	0	741.82	142373040	17000000	11	2.5918e+09	0.6983	-0.0583	12.68	0	C30	1	0.142857
2011	600300	0	0	700.63	2.56787e+06	2035500	11	7.08911e+09	0.5789	0.074	32.05	0	C15	1	0.142857
2011	600307	0	0	780.95	216072160	5.66413e+06	11	4.4705e+10	0.7171	0.1207	83.74	1	C31	1	0.285714
2011	600308	0	0	763.58	10794689	5.48472e+06	11	1.7634e+10	0.633	0.0104	34.39	0	C22	1	0.428571
2011	600318	0	0	682.06	4524208	1200000	11	2.02086e+09	0.5955	0.354	33.06	0	C30	1	0.142857
2011	600328	0	0	709.56	159513376	1.95138e+06	11	6.15589e+09	0.7499	0.0681	44.87	1	C26	1	0.142857
2011	600331	0	0	635.44	25497084	500000	10	9.29233e+09	0.7864	0.076	26.395	0	C32	1	0.857143
2011	600332	0	0	712.33	3.07261e+06	100875	14	4.85127e+09	0.1971	0.077	48.2	1	C27	1	0.428571
2011	600339	0	0	678.31	29874628	625732	11	4.31902e+09	0.6439	0.0329	22.86	1	C25	1	0.142857
2011	600348	0	0	697.74	140829984	3.0006e+06	8	2.79127e+10	0.5366	0.2096	58.34	1	B06	1	0.428571
2011	600351	0	0	712.31	6507533	380000	9	2.27035e+09	0.4896	0.1704	16.89	1	C27	1	0.428571
2011	600367	0	1	645.38	2252565	106000	10	1.64211e+09	0.2068	0.0676	40.27	1	C26	1	0.285714
2011	600380	0	0	626.78		694404	10	8.81429e+09	0.3806	0.0899	48.03	0	C27	1	0.142857
2011	600389	1	0	707.9	276051328	1.75054e+06	10	3.49667e+09	0.733	0.0083	29.19	1	C26	1	0.571429
2011	600390	0	0	523.29		159667	10	1.36383e+09	0.5861	-0.1658	41.34	1	C31	1	0.285714
2011	600395	0	0	683.27	165612384	206010	10	1.22244e+10	0.3883	0.2299	41.38	1	B06	1	0.142857
2011	600396	0	0	711.25	20735628	104000	10	1.39972e+10	0.867	0.1116	16.91	1	D44	1	0.428571
2011	600397	0	0	706.87	8423013	1.61737e+06	9	2.17696e+09	0.6656	0.0484	50.56	1	B06	1	0.142857
2011	600399	0	0	707.38	7472536	1700000	11	7.84601e+09	0.7847	0.0152	43.97	1	C31	1	0.142857
2011	600400	0	0	687.22	914613	240000	10	6.08392e+09	0.7323	0.0249	46.95	0	C18	1	0.285714
2011	600408	0	0	620.49	33939368	273623	8	7.30436e+09	0.5654	-0.1387	31.49	0	C25	1	0.142857
2011	600409	0	0	765.56	64662776	2.25427e+06	8	1.32315e+10	0.6594	0.131	46.19	1	C26	1	0.571429
2011	600426	0	0	736.84	1965723392	239494	9	1.06329e+10	0.5231	0.07	30.63	1	C26	1	0.142857
2011	600436	0	0	743.5		47835.5	8	1.56868e+09	0.242	0.2158	54.55	1	C27	1	0.285714
2011	600448	0	0	689.29	3.55624e+06	2620000	10	1.39134e+09	0.6859	0.0356	20.68	1	C17	1	0.142857
2011	600449	0	0	704.49	30560620	1200000	8	7.4116e+09	0.4636	0.0946	47.57	1	C30	1	0.142857
2011	600469	0	0	740.26	9449942	411311	8	6.9828e+09	0.709	0.1152	26.67	1	C29	1	0.571429
2011	600483	0	0	664.07	1025083	1300000	7	1.22805e+09	0.3637	0.0717	28.01	1	C17	1	0.571429
2011	600486	14	6	710.75		9000000	9	2.69064e+09	0.3132	0.0847	36.17	1	C26	1	0.571429
2011	600493	0	0	521.81	375201	226078	7	1.23354e+09	0.5078	-0.0276	28.5	0	C17	1	0.428571
2011	600497	1	0	622.62	3803512	25500000	7	1.52954e+10	0.7341	0.0882	51.64	1	B09	1	0.857143
2011	600507	0	0	747.42	16593200	250000	8	9.89544e+09	0.6628	0.23	46.55	0	C31	1	0.571429
2011	600508	0	0	697.78	46280204	19000000	10	1.04511e+10	0.2736	0.1887	62.43	1	B06	1	0.714286
2011	600509	0	0	562.95	101715408	1.2954e+07	9	7.49024e+09	0.6846	0.1691	46.96	1	D44	1	0.142857
2011	600516	0	0	682.53	7.11185e+06	1460000	9	6.81143e+09	0.4473	0.169	51.78	0	C30	1	0.142857
2011	600521	0	0	718.76	22259206	115300	8	2.57703e+09	0.4065	0.14	26.1	0	C27	1	0.142857
2011	600529	0	0	716.51	92231384	4050000	9	2.49455e+09	0.2585	0.0716	18.47	1	C30	1	0.142857
2011	600531	0	0	684.58	55619708	5.37754e+07	9	6859218328	0.728	0.0489	42.46	1	C32	1	0.571429
2011	600546	0	0	687.14	51998928	399996	8	3.46021e+10	0.6819	0.1516	57.43	1	B06	1	0.142857
2011	600549	0	0	746.15	35931336	741026	9	1.26558e+10	0.6008	0.2955	33.6	1	C32	1	0.285714
2011	600557	0	0	725.14		100000	9	2.58141e+09	0.4287	0.1285	25.64	0	C27	1	0.571429
2011	600559	0	0	701.15	550000	1574000	9	1.44867e+09	0.6501	0.1817	36.11	1	C15	1	0.142857
2011	600567	0	0	724.21	212760064	5.54037e+07	10	6.75113e+09	0.5543	0.0127	7.83	1	C22	1	0.142857
2011	600569	0	0	697.02	72885312	1.6992e+07	10	3.29501e+10	0.6729	0.0032	60.11	1	C31	1	0.857143
2011	600572	0	0	651.97	1.4737e+06	132000	7	2.96044e+09	0.4554	0.1901	34.36	0	C27	1	0.142857
2011	600573	0	0	689.04	10901643	395000	8	1.24799e+09	0.0827	0.0284	50.03	1	C15	1	0.571429
2011	600585	0	0	891.28	79425424	84174386	14	84003416301	0.4424	0.2524	36.2	1	C30	1	0.285714
2011	600595	0	0	744.57		13420000	9	2.28744e+10	0.7007	0.024	51.68	0	C32	1	0.714286
2011	600616	0	0	690.32	6.12693e+06	274000	19	1.47126e+09	0.1958	0.1191	33.77	1	C15	1	0.571429
2011	600618	0	0	697.51	388147968	5.84223e+06	19	6.00793e+09	0.5426	0.0824	50.29	1	C26	1	0.142857
2011	600630	0	0	727.96	7899462	2876186	18	2.55861e+09	0.4281	0.0316	30.08	1	C17	1	0.142857
2011	600636	0	0	753.47		3056000	18	3.55858e+09	0.4564	0.5157	31.53	1	C26	1	0.142857
2011	600642	0	0	777.03	403312704	3.29044e+07	18	3.52525e+10	0.3032	0.0791	49.01	1	D44	1	0.428571
2011	600652	0	0	628.22		27330000	21	3.44307e+09	0.4546	0.0419	9.09	0	B06	1	0.142857
2011	600660	0	0	751.62		540000	18	12212187855	0.4897	0.2427	19.5	0	C30	1	0.571429
2011	600664	0	0	743.12	10610658	7.49552e+06	18	1.16592e+10	0.4499	0.0906	34.76	1	C27	1	0
2011	600674	0	0	712.91		1.02536e+07	18	1.34943e+10	0.5178	0.0627	63.88	1	D44	1	0.428571
2011	600714	0	0	683.82	3.99117e+06	900000	15	1.08327e+09	0.6357	0.079	44.79	1	B06	1	0.142857
2011	600720	0	0	683.68	29271984	8318600	15	8.73102e+09	0.6469	0.1128	12.81	1	C30	1	0.142857
2011	600721	0	0	681.19	23277276	900000	15	4.40989e+09	0.7511	0.1023	48.78	1	B09	1	0.142857
2011	600725	0	0	715.27	14146918	1200000	15	1.41411e+10	0.7743	0.0228	41.79	1	C26	1	0.571429
2011	600726	0	0	721.65	69207400	5.12987e+06	15	2.2058e+10	0.8209	0.0124	44.8	1	D44	1	0.142857
2011	600731	0	0	708.33	78187536	120000	15	1.40333e+09	0.7028	0.026	21.444	1	C26	1	0.285714
2011	600744	0	0	565.4	601735616	1.40044e+06	15	1.50985e+10	0.8943	-0.1023	33.34	1	D44	1	0.142857
2011	600768	0	0	517.83		40000	15	6.892e+08	0.8002	-0.0358	33.39	0	C32	1	0.285714
2011	600780	0	0	690.17	9145736	2.52366e+06	15	6.68021e+09	0.515	0.1137	60.46	1	D44	1	0.428571
2011	600783	0	0	680.04		300000	15	3.88413e+09	0.2659	0.2322	72.04	1	C30	1	0.142857
2011	600789	0	0	671.66	1628003	1462572	14	3.48129e+09	0.5135	0.0111	24.59	1	C27	1	0.142857
2011	600792	0	0	753.83		1753250	14	5.51976e+09	0.5892	0.0831	68.46	1	C25	1	0.428571
2011	600795	0	0	957.96	2522917120	6.92786e+06	14	1.82184e+11	0.7791	0.1118	51.78	1	D44	1	0.428571
2011	600801	0	0	727.47	212025408	88273579	17	21729678063	0.605	0.1421	39.88	0	C30	1	0.142857
2011	600802	0	0	679.65	68951928	5.12178e+06	17	3.60997e+09	0.6172	0.0906	28.78	1	C30	1	0.428571
2011	600803	0	0	674.74	395756	3820000	17	1.68521e+09	0.4852	0.0557	24.18	0	C26	1	0.142857
2011	600812	0	0	737.44	1.18873e+06	6.13048e+06	17	1.12667e+10	0.8834	0.1065	27.88	1	C27	1	0.285714
2011	600819	0	1	671.15	19085724	30000	18	6.55644e+09	0.6314	0.0358	28.02	1	C30	1	0.142857
2011	600829	0	0	739.03		225192	17	3.84385e+09	0.4964	0.2007	44.82	1	C27	1	0.714286
2011	600863	0	0	756.84	705998976	2.8643e+06	17	2.58398e+10	0.7187	0.1422	71.08	1	D44	1	0.142857
2011	600864	0	0	697.63	4300251	381000	17	4.2259e+09	0.4136	0.1188	43.59	1	D44	1	0.142857
2011	600867	0	0	693.22		3.92525e+06	17	2.37734e+09	0.1259	0.1747	34.52	0	C27	1	0.428571
2011	600871	1	2	814.95		500000	17	11449599000	0.2113	0.0929	42	1	C28	1	0.571429
2011	600876	0	0	552.91	710797	220000	17	1.41579e+09	0.9444	-0.224	49.59	1	C30	1	0.428571
2011	600886	0	0	817.32	843023552	13500897	15	1.20911e+11	0.8201	0.0309	61.6	1	D44	1	0.571429
2011	600889	0	0	676.57	17840898	710000	15	3.549e+09	0.7198	0.0354	40.84	1	C28	1	0.714286
2011	600963	0	0	571.49	76755736	3200000	7	1.67711e+10	0.7291	0.0338	22.48	1	C22	1	0.142857
2011	600971	0	0	683.94	88034576	5000000	7	1.24364e+10	0.5023	0.1648	59.96	1	B06	1	0.142857
2011	600979	0	0	706.07		1850000	7	3.21762e+09	0.6285	0.0446	25.46	1	D44	1	0.428571
2011	600987	0	0	739.5	63909616	930500	7	2.35159e+09	0.2258	0.1647	31.31	0	C17	1	0.714286
2011	600997	0	0	699.32	60913296	10828620	7	1.9425e+10	0.5769	0.0968	56.73	1	B06	1	0.571429
2011	601001	0	0	709.77	115856168	9.59707e+06	5	1.88951e+10	0.2604	0.1628	60.48	1	B06	1	0.428571
2011	601003	0	0	699.84	55981656	12430000	4	1.9165e+10	0.7251	0.0688	82.51	1	C31	1	0.142857
2011	601005	0	0	587.57		892000	14	27050441000	0.8432	-0.3469	46.21	1	C31	1	0.428571
2011	601088	69	79	805.79	1194000000	10000000	6	397548000000	0.3423	0.197	72.96	1	B06	1	0.571429
2011	601101	0	0	693.88	46621532	710000	1	1.07602e+10	0.2816	0.1703	62.3	1	B06	1	0.428571
2011	601168	0	0	690.74	59443664	86284747	4	26513599680	0.5335	0.0709	28.21	1	B09	1	0.857143
2011	601600	0	2	808.55	1545740032	35285000	10	157134157000	0.6299	0.0119	38.56	1	C32	1	0.714286
2011	601666	0	0	694.79	166904032	9.23439e+06	5	1.96647e+10	0.4437	0.1622	56.12	1	B06	1	0.285714
2011	601699	2	3	682.72	260488848	3404650	5	34571558231	0.5453	0.2125	63.99	1	B06	1	0.571429
2011	601898	1	1	734.05	1907795968	18000000	5	158522510000	0.3987	0.1081	56.61	1	B06	1	0.571429
2011	601899	0	0	659.34	5203599	39306000	8	52320199332	0.4241	0.2293	28.96	1	B09	1	0.571429
2011	601958	0	0	690.27	146557408	30870	3	1.48598e+10	0.0782	0.0539	74.09	1	B09	1	0.857143
2012	27	0	0	755.8	1177647360	2.17338e+07	19	3.23592e+10	0.4577	0.0648	63.74	1	D44	1	0.571429
2012	37	0	0	553.52	9724538	1.95701e+06	18	5.53607e+09	0.6888	-0.1364	16.72	1	D44	1	0.142857
2012	59	0	0	740.9	53689632	976937	15	3.27533e+10	0.7744	0.0027	51.14	1	C25	1	0.571429
2012	60	0	0	749.32	45947300	2.33595e+07	15	1.40732e+10	0.496	0.0753	31.73	1	C32	1	1
2012	301	0	0	701.99	13364745	400000	12	3.58278e+09	0.248	0.0592	36.69	1	D44	1	0.428571
2012	422	0	0	837.74	13820632	1.41701e+07	16	2.96485e+10	0.7348	0.1875	16.85	1	C26	1	0.714286
2012	510	0	0	701.29	2400839	1460000	19	2.30127e+09	0.509	0.0038	5.14	0	C26	1	0.285714
2012	513	0	0	754.32		541067	19	5.63375e+09	0.4355	0.1494	26.21	0	C27	1	0.285714
2012	523	0	0	700.24	0	282000	19	1.84056e+09	0.449	0.0199	35.22	1	C26	1	0.428571
2012	525	0	0	781.25	7569909	5247600	19	9.11559e+09	0.6505	0.0937	44.75	0	C26	1	0.428571
2012	531	0	0	694.13	20187352	4.31178e+06	18	7.89625e+09	0.6875	0.1194	26.12	1	D44	1	0.285714
2012	539	0	0	859.19	203963600	2260000	19	65708659470	0.6656	0.1226	67.39	1	D44	1	0.571429
2012	543	0	0	701.33		30000	19	1.72381e+10	0.6702	0.0662	54.54	1	D44	1	0.142857
2012	553	0	0	723.86	4491645	1.89367e+06	19	2.40549e+09	0.4742	0.0826	20.15	1	C26	1	0.571429
2012	565	0	0	588.3	0	270000	18	1.04918e+09	0.4466	0.0994	40.54	1	C26	1	0.142857
2012	568	0	0	805.62		4250000	18	1.5573e+10	0.3726	0.4649	21.46	1	C15	1	0.714286
2012	571	0	0	604.05		800000	18	2.82127e+09	0.2184	0.0476	12.16	0	B06	1	0.142857
2012	584	0	0	612.2	1.23952e+06	545000	17	3.72319e+09	0.5072	0.0177	32.76	0	C28	1	0.142857
2012	589	0	0	775.44	1926208	2.31571e+06	16	6.73527e+09	0.6667	0.0572	33.84	1	C29	1	0.142857
2012	590	0	0	669.17		120000	16	7.04018e+08	0.3202	0.2875	18.02	1	C27	1	0.142857
2012	599	0	0	724.23	5.37948e+06	3080400	16	4814201831	0.681	0.0137	20.31	1	C29	1	0.142857
2012	600	0	0	727.36	624833024	7.72971e+06	16	1.70095e+10	0.7514	0.0403	55.01	1	D44	1	0.142857
2012	602	0	0	722.44	20799212	635000	16	1.29932e+10	0.6293	0.1946	78.97	1	D44	1	0.142857
2012	606	0	0	665.93	0	557143	16	1.50786e+09	0.2859	0.0019	13.11	1	C27	1	0.142857
2012	612	0	0	561.32	1443027968	809297	16	6.15116e+09	0.602	-0.0063	24	1	C32	1	0.714286
2012	615	0	0	709.06	8.35648e+06	1048000	16	1.46595e+09	0.5648	0.0066	16.38	0	C28	1	0.428571
2012	619	0	0	766.64		230000	16	4.48769e+09	0.4574	0.0949	32.07	1	C29	1	0.142857
2012	623	0	0	739.91		400000	16	1.09615e+10	0.1102	0.0666	23.71	0	C27	1	0.428571
2012	629	0	13	717.24	17667434	2.22745e+07	16	3.10609e+10	0.5045	0.0389	30.63	1	B08	1	0.714286
2012	630	0	0	801.4	22442752	63630000	16	3.98928e+10	0.6973	0.0646	51.83	1	C32	1	0.571429
2012	637	0	0	695.46		20000	16	9.41278e+08	0.1277	0.0481	29.5	0	C25	1	0.285714
2012	683	0	0	802.84	89206384	5.66667e+06	15	9.96606e+09	0.5786	0.0707	19.86	0	C26	1	0.571429
2012	687	0	0	655.21	4.87186e+06	35714.3	15	2.89043e+09	0.4384	0.0062	24.31	1	C28	1	0.142857
2012	692	0	0	670.15		4.89086e+06	15	3.30984e+09	0.6221	0.0235	35.1	1	D44	1	0.142857
2012	695	0	0	662.25	92517280	3.2827e+07	15	1.18995e+09	0.71	0.0152	37.3	1	D44	1	0.285714
2012	703	0	0	846.35	209589440	2342000	15	2.12405e+10	0.671	0.0649	71.17	0	C28	1	0.285714
2012	707	0	0	724.45	34142172	7.79833e+06	15	8.43973e+09	0.7452	0.004	25.11	1	C26	1	0.285714
2012	709	0	0	726.9	483827904	1.93763e+07	15	1.54784e+11	0.712	0.0031	42.82	1	C31	1	0.571429
2012	726	0	0	890.33	17589568	4264396	15	8.15328e+09	0.3065	0.1266	12.22	0	C17	1	0.571429
2012	729	0	0	754.18		1.10286e+07	15	1.82237e+10	0.3949	0.0593	57.48	1	C15	1	0.571429
2012	737	0	0	742.15	1.31354e+06	1.24367e+07	15	3.34896e+09	0.8639	0.3156	25.69	1	C26	1	0.142857
2012	739	0	0	758.38	13291488	1631000	15	4.10722e+09	0.6675	0.0985	20.75	0	C27	1	0.142857
2012	755	0	0	551.53	1.62566e+06	200000	15	7.18279e+09	0.726	-0.2069	27.79	1	C26	1	0.571429
2012	756	0	0	700.45	4136000	30069000	16	3.62827e+09	0.5102	0.0148	36.32	1	C27	1	0.285714
2012	758	2	0	708.96	103609192	2.38105e+06	15	1.54218e+10	0.7087	0.0502	33.34	1	B09	1	0.571429
2012	762	0	0	554.96	7.20978e+06	1000000	15	2.51651e+09	0.1733	-0.0769	17.69	1	B08	1	0.571429
2012	766	0	0	511.55		100000	15	8.94891e+08	0.3076	0.0062	22.59	1	C27	1	0.142857
2012	786	1	0	775.81	1.37224e+06	2.20964e+07	15	9.41831e+09	0.5263	0.2096	52.4	1	C30	1	0.285714
2012	789	0	0	722.32	25636758	7.35046e+07	15	7.19084e+09	0.6024	0.0983	42.58	1	C30	1	0.285714
2012	792	0	0	932.53	63728240	48370000	15	4.244e+10	0.5832	0.1556	30.99	1	C26	1	0.571429
2012	807	0	0	710.13	8.07358e+06	12620000	14	1.88193e+10	0.7342	0.0058	49.13	1	C32	1	0.714286
2012	810	0	0	644.11	205218	650000	14	1.1302e+09	0.4369	0.0282	50.99	1	C17	1	0.142857
2012	818	0	0	706.59	8987904	2.0363e+07	15	2.71497e+09	0.2506	0.0121	39.14	0	C26	1	0.142857
2012	822	0	0	584.39	82665856	666667	14	5.99592e+09	0.4459	-0.1633	40.34	1	C26	1	0.142857
2012	825	0	0	778.74	2299925760	31535600	14	6.94667e+10	0.6271	0.0386	64.24	1	C31	1	1
2012	830	0	0	694	7.78706e+06	2020000	14	1.59241e+10	0.6669	0.0638	32.37	1	C26	1	0.571429
2012	858	0	0	920.2	4800000	4725000	14	4.52476e+10	0.3034	0.3279	36	1	C15	1	1
2012	859	0	0	663.06	1.67943e+06	233190	14	1.32521e+09	0.2985	0.0051	32.14	1	C29	1	0.285714
2012	875	2	1	544.98	383583872	3.32681e+06	10	1.59713e+10	0.8434	-0.1879	25.58	1	D44	1	0.142857
2012	877	0	0	734.44		960000	13	1.91565e+10	0.6035	0.0635	35.39	1	C30	1	0.714286
2012	878	1	0	722.52	120328480	2.25755e+07	14	3.17688e+10	0.743	0.0161	48.17	1	C32	1	0.857143
2012	885	0	0	728.07	18205326	2.05905e+08	13	5.21766e+09	0.5835	0.1159	65.35	1	C30	1	0.571429
2012	928	0	0	542.94		454231	13	2.44938e+09	0.6729	-0.2246	46.32	1	C30	1	0.142857
2012	929	0	0	678.04	232424	2.00833e+06	13	1.39204e+09	0.3024	0.0462	21.29	0	C15	1	0.142857
2012	930	3	0	782.21		2.375e+06	13	6.85913e+09	0.5525	0.0656	20.74	1	C26	1	0.857143
2012	933	0	0	756.67	53615900	320000	13	3.9706e+10	0.7441	0.0117	22.54	1	C32	1	0.571429
2012	935	0	0	656.51	4448242	1.18314e+06	13	4.89481e+09	0.3174	0.0216	48.14	0	C30	1	0.428571
2012	936	0	0	734.46	0	3070000	13	2.97405e+09	0.3326	0.0788	41.01	0	C28	1	0.142857
2012	937	0	0	712.4	143526928	2.01908e+07	13	4.01075e+10	0.5456	0.127	36.45	1	B06	1	0.857143
2012	949	0	0	559.72	9892754	1756750	13	4.42103e+09	0.615	-0.0821	41.31	1	C28	1	0.428571
2012	950	0	0	734.07	805775	1237233	13	5.18329e+09	0.5308	0.0494	52.05	1	C26	1	0.285714
2012	952	0	0	535.68	11056096	150000	13	1.55597e+09	0.5115	-0.1362	15.11	1	C27	1	0.285714
2012	966	0	0	715.12	15000	4197700	12	1.2361e+10	0.8496	0.0692	37.39	1	D44	1	0.428571
2012	968	0	0	548.96	16859618	3.86039e+07	12	9.45436e+09	0.6313	-0.0894	49.45	1	C25	1	0.428571
2012	983	0	0	709.39	240741696	7.49424e+06	12	4.51259e+10	0.6099	0.1133	54.4	1	B06	1	0.571429
2012	1896	0	0	685.32	3.77633e+06	333333	14	5.07897e+09	0.8323	0.0594	83.43	1	D44	1	0.285714
2012	2004	0	0	760.91	3.10424e+06	555333	8	5.92225e+09	0.5007	0.1254	13.61	0	C27	1	0.142857
2012	2018	0	0	711.03		8257000	8	1.50571e+09	0.5364	0.1596	8.63	0	C26	1	0.857143
2012	2020	0	0	664.28	6.54595e+06	912837	8	1.30098e+09	0.4062	0.041	23.9	0	C27	1	0.285714
2012	2042	0	0	787.51		140294	7	8.00884e+09	0.6109	0.0294	42.29	0	C17	1	0.857143
2012	2053	0	0	557.71		1.45433e+06	6	3.27899e+09	0.7277	-0.2095	40.59	1	C26	1	0.714286
2012	2061	0	0	585.56	8663895	856000	6	2.14173e+09	0.7191	0.0993	33.92	1	C26	1	0.285714
2012	2066	0	0	598.07	1.18757e+06	3588000	6	2.94632e+09	0.6436	0.0162	44.67	1	C30	1	0.142857
2012	2068	0	0	738.38	4000000	1300000	6	5.13898e+09	0.7224	0.0685	43.44	1	C26	1	0.285714
2012	2078	0	0	814.47	264595872	5.58e+06	6	1.51727e+10	0.7063	0.0492	67.51	0	C22	1	0.428571
2012	2080	0	0	718.88	257179888	100000	6	5.91404e+09	0.5474	0.0538	54.32	1	C30	1	0.571429
2012	2083	0	0	696.02	31778.6	2500000	6	6.92614e+09	0.5938	0.0057	23.42	0	C17	1	0.142857
2012	2092	0	0	706.97	2624599	1.44991e+07	6	2.19139e+10	0.6727	0.0373	16.72	1	C26	1	0.714286
2012	2125	1	0	533.77	12383703	720000	5	1.25041e+09	0.702	-0.1224	46.76	1	C26	1	0.142857
2012	2128	0	0	711.38	58496204	17500	5	8.98765e+09	0.3675	0.277	69.4	1	B06	1	0.714286
2012	2145	0	0	686.4	2217060	961578	5	5.20709e+08	0.6627	0.0279	15.79	0	C26	1	0.285714
2012	2149	0	0	563.63		50000	5	2.62154e+09	0.6038	0.0524	36.47	1	C32	1	0.142857
2012	2154	0	0	746.6		86250	5	4.76954e+09	0.4475	0.178	34.9	0	C18	1	0.285714
2012	2155	0	0	715.02	103441816	1330000	5	4.36734e+09	0.3227	0.181	34.54	1	B09	1	0.714286
2012	2160	0	0	557.44	2.91566e+06	295000	5	2.05161e+09	0.7139	-0.118	39	0	C32	1	0.142857
2012	2165	0	0	706.36	68940776	340000	5	1.7617e+09	0.4335	0.0846	24.95	0	C26	1	0.571429
2012	2166	0	0	520.82		12978.7	5	9.08157e+08	0.8201	-0.404	29.81	0	C27	1	0.285714
2012	2167	0	0	706.08	2.90375e+06	200000	5	3.04257e+09	0.4907	0.0044	23.99	0	C26	1	0.142857
2012	2170	0	0	716.56		450000	5	1.85774e+09	0.2522	0.0658	28.05	0	C26	1	0.142857
2012	2171	0	0	556.7		9.71895e+06	5	1.38539e+09	0.5469	-0.093	47.08	0	C32	1	0.142857
2012	2182	0	0	696.47	213467	2.29945e+06	5	2.79029e+09	0.5893	0.0149	30.01	0	C32	1	0.571429
2012	2203	2	1	727.27	16997756	100000	4	6.43576e+09	0.5815	0.0867	42.76	0	C32	1	1
2012	2211	0	0	540.31		1.10868e+07	4	2.67508e+09	0.3565	0.0026	47.46	0	C26	1	0.428571
2012	2225	0	0	714.65	1.10941e+06	20000	4	3.10609e+09	0.5535	0.0742	16.23	0	C30	1	0.142857
2012	2233	0	0	710.14	24943546	580000	4	5.11864e+09	0.3221	0.0579	20.12	0	C30	1	1
2012	2237	0	0	621.2	168244944	4950000	4	1.0164e+10	0.6899	0.0911	42.53	0	C32	1	0.428571
2012	2246	0	0	699.89	11847317	20000	4	1.60484e+09	0.4222	0.0832	50.44	1	C26	1	1
2012	2250	0	0	771.55	15413538	70000	4	3.84917e+09	0.4456	0.1722	38.98	0	C26	1	0.714286
2012	2254	1	0	646.35	11874592	150000	4	2.19448e+09	0.21	0.0259	39.31	1	C28	1	0.285714
2012	2258	0	0	710.86	27116852	1500000	4	1.49203e+09	0.1632	0.0954	27.26	1	C26	1	0.142857
2012	2271	3	0	732.89		720000	4	2.81136e+09	0.5528	0.1521	38.42	0	C30	1	0.571429
2012	2274	0	0	577.3	3.747e+06	4130000	4	4.0759e+09	0.6704	-0.059	41.25	0	C26	1	0.428571
2012	2275	0	0	741.58		50000	3	2.48516e+09	0.1639	0.1594	61.11	0	C27	1	0.285714
2012	2297	0	0	704.1		60000	3	1.15265e+09	0.4309	0.0325	17.73	1	C30	1	0.142857
2012	2303	0	0	709.08	26548714	170000	3	2.16362e+09	0.1641	0.0593	49.71	0	C22	1	0.142857
2012	2304	0	0	885.76		631768	3	2.36577e+10	0.3782	0.4182	34.05	1	C15	1	0.714286
2012	2319	0	0	692.85		150000	3	7.63115e+08	0.2535	0.0394	32	0	C26	1	0.571429
2012	2341	0	0	702.87		1500	2	1.88401e+09	0.5856	0.1216	40.3	0	C26	1	0.142857
2012	2343	0	0	695.76	2.64672e+06	317700	2	1.69376e+09	0.1707	0.0617	12.57	0	C29	1	0.285714
2012	2349	0	0	662.45		140000	2	9.57711e+08	0.2536	0.0834	41.3	1	C27	1	0.428571
2012	2360	0	0	707.38	1.54276e+06	64410	2	9.21558e+08	0.1919	0.1052	25.1	0	C26	1	0.571429
2012	2370	0	0	550.06		57675.8	2	8.18018e+08	0.1395	-0.0365	45	0	C27	1	0.142857
2012	2378	0	0	700.88	11054927	3080000	2	2.7929e+09	0.5001	0.0943	81.5	0	C32	1	0.428571
2012	2386	0	0	745.31	66160136	1200000	2	1.3277e+10	0.6717	0.0165	17.52	1	C26	1	0.714286
2012	2391	0	0	713.23	38805584	600000	2	1.96476e+09	0.101	0.0893	36.62	0	C26	1	0.142857
2012	2393	0	0	675.67	4.40565e+06	150000	2	2.93475e+09	0.0505	0.1083	51.36	1	C27	1	0.142857
2012	2394	0	0	770.84	14116321	2230000	2	3.80795e+09	0.3805	0.1016	40.45	0	C17	1	0.428571
2012	2399	0	0	745.01		60000	2	8.25989e+09	0.026	0.0766	36.94	0	C27	1	0.285714
2012	2404	0	0	695.48	1.43667e+06	307759	2	1.60142e+09	0.1793	0.0776	22.47	0	C18	1	0.142857
2012	2407	0	0	664.87	1.31722e+06	30000	2	2.40888e+09	0.3242	0.0261	15.57	0	C26	1	0.285714
2012	2420	0	0	707.6		300000	2	3.15079e+09	0.4796	0.0194	42.99	0	C29	1	0.285714
2012	2428	0	0	688.3	19155808	1150000	2	1.74653e+09	0.1819	0.0678	27.88	0	C32	1	0.428571
2012	2440	0	0	744.15	9852130	12162.8	2	5.24716e+09	0.1739	0.0764	35.34	0	C26	1	0.142857
2012	2442	0	0	650.59	10855688	2057000	2	2.62793e+09	0.5431	0.0338	50.34	0	C26	1	0.571429
2012	2453	0	0	647.96		366000	2	1.25715e+09	0.3914	0.098	48.66	0	C26	1	0.571429
2012	2460	0	0	703.21	560140	150000	2	1.0479e+09	0.2264	0.0839	28.9	0	C32	1	0.428571
2012	2461	0	0	685.93	2404550	1279015	2	5.70066e+09	0.4261	0.0164	51.94	1	C15	1	0.285714
2012	2470	0	0	812.98		365000	2	6.80643e+09	0.4708	0.151	43.82	0	C26	1	0.571429
2012	2479	6	4	704.27		8.14004e+06	2	2.8614e+09	0.2549	0.119	38.46	0	D44	1	0.142857
2012	2494	0	0	701.83	2.26308e+06	232927	2	1.08759e+09	0.0563	0.0687	42.29	0	C19	1	0.142857
2012	2496	0	0	713.53	3.54962e+06	810000	2	3.06584e+09	0.3699	0.0681	52.81	0	C26	1	0.285714
2012	2501	0	0	711.17		1.61342e+06	2	3.59996e+09	0.6044	0.1419	24.04	0	C32	1	0.142857
2012	2511	0	0	728.14	1.32293e+06	481500	2	3.42575e+09	0.3562	0.072	30.06	0	C22	1	0.285714
2012	2513	0	0	679.95		500000	2	2.33155e+09	0.4932	0.0501	30.93	0	C26	1	0.428571
2012	2516	0	0	719.6	2.55295e+06	30000	2	1.9418e+09	0.1432	0.0806	54.87	0	C17	1	0.142857
2012	2521	0	0	725.31	340447	200000	2	2.89712e+09	0.2698	0.0681	31.19	0	C22	1	0.142857
2012	2538	0	0	713.87	2.10237e+06	5540000	1	2.18632e+09	0.2818	0.1087	47.2	0	C26	1	0.285714
2012	2550	0	0	688.2		35000	1	1.92737e+09	0.0304	0.0849	22.8	0	C27	1	0.285714
2012	2565	0	0	732.53		106020	1	2.49788e+09	0.3183	0.102	46.44	0	C22	1	0.571429
2012	2571	0	0	725.76	350719	333333	1	1.38903e+09	0.2908	0.0948	48.3	0	C30	1	0.142857
2012	2588	0	0	761.81		20000	1	4.06281e+09	0.433	0.1266	23.15	0	C26	1	0.285714
2012	2596	0	0	682.68		220000	1	1.33908e+09	0.3255	0.0754	21.75	0	C30	1	0.142857
2012	2601	0	0	700.03	15927361	1710000	1	3.06956e+09	0.3043	0.0864	14.85	0	C26	1	0.857143
2012	2634	0	0	650.6		5000	1	6.72008e+08	0.2786	0.0822	36.92	0	C18	1	0.428571
2012	2641	0	0	739.23		80000	1	2.72328e+09	0.3299	0.1485	43.5	0	C29	1	0.428571
2012	2648	0	0	730.58	14765765	416800	1	3.72165e+09	0.124	0.1295	49.88	0	C26	1	0.428571
2012	300037	0	0	703.62		49800	2	1.35191e+09	0.1348	0.111	16.65	0	C26	1	0.285714
2012	300067	0	0	681.82		100000	2	7.46446e+08	0.014	0.0313	44.88	0	C26	1	0.857143
2012	300089	0	0	711.86		5050000	2	1.03069e+09	0.2453	0.0263	38.25	0	C30	1	0.142857
2012	300107	0	0	686.85	15970805	65250	2	8.07518e+08	0.0153	0.0149	40.36	0	C26	1	0.142857
2012	300109	0	0	670.85		30000	2	4.09622e+08	0.1118	0.0552	19.96	0	C26	1	0.285714
2012	300121	0	0	706.13	1.34253e+06	912000	2	826846252	0.4712	0.0268	51.25	0	C26	1	0.142857
2012	300132	0	0	715.53	786558	100000	2	9.87123e+08	0.442	0.0575	42.43	0	C26	1	0.571429
2012	300135	0	0	682.65	482591	18000	2	1.49316e+09	0.2827	0.0843	37.76	0	C26	1	0.142857
2012	300147	0	0	669.96		230000	2	2.94903e+09	0.479	0.0711	34.13	0	C27	1	0.142857
2012	300158	0	0	568.42		20000	1	2.58377e+09	0.2648	0.0461	59.08	0	C27	1	0.142857
2012	300174	0	0	685.39		1.19018e+07	1	5.82093e+08	0.1312	0.0458	50.31	0	C26	1	0.428571
2012	300200	0	0	713.99		3809000	1	8.12274e+08	0.0832	0.0795	37.53	0	C26	1	0.142857
2012	300218	0	0	667.32		90000	1	1.42464e+09	0.4139	0.0641	22.5	0	C29	1	0.428571
2012	300225	0	0	695.67		40000	1	8.1706e+08	0.1351	0.0785	36.69	0	C26	1	0.142857
2012	300261	0	0	687.87	1.44527e+06	30000	1	6.62611e+08	0.0632	0.0795	52.39	0	C26	1	0.428571
2012	600010	0	0	690.71		32600000	11	6.37594e+10	0.7938	0.0196	61.2	1	C31	1	0.571429
2012	600011	0	0	972.33	921710528	97540984	18	256861869430	0.7473	0.1056	36.05	1	D44	1	0.428571
2012	600021	0	12	746.74	222558448	2.57238e+07	9	3.15672e+10	0.6817	0.1146	42.84	1	D44	1	0.428571
2012	600022	0	1	687.73	117133776	8820000	8	5.32011e+10	0.7574	-0.2971	39.59	1	C31	1	0.714286
2012	600062	0	0	805.77		129571	15	6.50778e+09	0.2768	0.134	49.12	1	C27	1	0.714286
2012	600063	0	0	522.75	2.51096e+06	2.56941e+06	15	6.03304e+09	0.5735	-0.0631	30.2	1	C28	1	0.714286
2012	600069	0	0	673.59	12551037	1.92983e+06	15	6.42354e+09	0.7146	0.0058	20.32	1	C22	1	0.285714
2012	600075	0	0	539.26	3093801	1391500	15	4.48335e+09	0.5094	-0.0352	43.27	1	C26	1	0.428571
2012	600078	0	0	670.54		1400000	15	5.80415e+09	0.6793	0.0266	25.78	0	C26	1	0.142857
2012	600085	0	0	871.42	3.13024e+06	916464	15	9.66793e+09	0.4203	0.1568	55.24	1	C27	1	0.571429
2012	600090	0	0	647.62		156000	15	1.24769e+09	0.4095	0.1437	29.99	0	C15	1	0.142857
2012	600096	0	0	576.57	28486402	630000	15	2.70931e+10	0.7442	-0.0791	47.5	1	C26	1	0.571429
2012	600098	0	0	749.42	80933080	13013575	15	3.26918e+10	0.5131	0.0736	62.23	1	D44	1	0.714286
2012	600107	0	0	645.21		310000	15	2.5635e+09	0.7373	0.0541	20.39	1	C18	1	0.142857
2012	600111	0	0	780.2	20084704	108333	15	1.76499e+10	0.4372	0.1684	38.92	1	C32	1	0.714286
2012	600117	0	0	662.58	586835712	2.75877e+06	15	1.48923e+10	0.7547	0.0252	49.87	1	C31	1	0.571429
2012	600123	0	0	872.5	20719508	7.64743e+06	14	2.03741e+10	0.4933	0.1625	45.11	1	B06	1	0.857143
2012	600139	0	0	676.33	10492624	2831250	14	2.07297e+09	0.1317	0.1129	48.18	0	B09	1	0.428571
2012	600156	0	0	605.9		5.098e+06	14	1.0967e+09	0.4105	0.0047	40.1	1	C17	1	0.142857
2012	600161	0	0	732.97	12505522	130429	14	4.80605e+09	0.6302	0.2082	53.3	1	C27	1	0.714286
2012	600163	0	0	620.08	38303984	629013	14	3.57394e+09	0.5979	0.0154	39.66	1	C22	1	0.857143
2012	600167	0	0	658.67	500000	1.464e+06	13	2.24753e+09	0.6595	0.1439	46.97	0	D44	1	0.142857
2012	600182	0	0	803.52		350000	13	3.91314e+09	0.596	0.2283	44.43	0	C29	1	0.428571
2012	600188	3	1	704.73	251075872	36739453	14	121301587098	0.6044	0.1163	52.86	1	B06	1	1
2012	600196	1	1	921.1		1.47444e+07	14	2.55071e+10	0.4	0.1202	41.09	0	C27	1	0.857143
2012	600199	0	0	686.28		317000	14	2.9741e+09	0.2574	0.2543	32.07	1	C15	1	0.142857
2012	600210	0	0	731.02	1183684	5.9067e+06	13	1.02796e+10	0.6049	0.0485	22.99	0	C29	1	0.285714
2012	600216	0	0	755.19		807800	13	7.05767e+09	0.122	0.1373	22.14	0	C27	1	0.571429
2012	600217	0	0	667.84	2060000	3780000	13	2.23003e+09	0.9468	0.0864	29	1	C30	1	0.285714
2012	600219	0	0	740.14		5800000	13	2.78373e+10	0.3442	0.0453	43.34	0	C32	1	0.571429
2012	600227	0	1	551.29	5355540	40000	12	8.19714e+09	0.5654	-0.0113	28.62	1	C26	1	0.857143
2012	600229	2	0	516.31	5.71053e+06	1563500	12	2.74052e+09	0.5716	-0.2454	34.26	1	C26	1	0.428571
2012	600230	0	0	717.47	5105859	437500	12	4.61749e+09	0.6187	0.1593	55.92	1	C26	1	0.428571
2012	600231	0	0	665.68	29547132	1.52384e+08	12	1.31015e+10	0.7085	0.0114	53.67	1	C31	1	0.571429
2012	600236	0	0	601.85	354080160	5130000	12	2.17718e+10	0.7749	0.0882	50.51	1	D44	1	0.142857
2012	600238	0	0	153.15		400000	12	1.66933e+09	0.5206	0.2066	17.39	1	C15	1	0.142857
2012	600249	0	0	683.08		7506400	8	3245534637	0.3431	0.0162	18.52	1	C26	1	0.142857
2012	600252	0	0	650.76		500000	12	4.66035e+09	0.3337	0.2205	22.52	0	C27	1	0.142857
2012	600253	0	0	735.55	2.68719e+06	200000	12	3.91529e+09	0.7513	0.0367	39.61	1	C27	1	0.428571
2012	600259	0	0	697.64	14645589	1.03811e+07	12	2.51342e+09	0.6974	0.1146	45.036	1	B09	1	0.285714
2012	600277	0	0	716.89	56096060	820000	12	1.89653e+10	0.6449	0.0367	85.23	0	C26	1	0.428571
2012	600281	0	0	714.85	182097	2.7781e+07	12	3.49699e+09	0.7235	0.0194	49.24	1	C25	1	0.142857
2012	600291	0	0	737.95	2.62093e+06	110600	12	1.64615e+10	0.6814	0.0723	13.66	0	C30	1	0.142857
2012	600292	0	0	670.21	47666656	2.9e+06	12	5.45117e+09	0.4612	0.0715	54.66	1	D44	1	0.285714
2012	600293	0	0	679.91	2.44241e+06	17000000	12	3.12649e+09	0.7453	0.0014	12.68	0	C30	1	0.142857
2012	600300	0	0	584.03	874719	2.12606e+06	12	8.06993e+09	0.58	0.0455	31.87	0	C15	1	0.428571
2012	600308	0	0	701.39	12462009	3.86267e+06	12	1.69991e+10	0.6198	0.0081	34.39	0	C22	1	0.571429
2012	600310	0	0	679.78	37075956	67936.6	11	7.43675e+09	0.5369	0.0335	52.21	1	D44	1	0.428571
2012	600318	0	0	657.26	4.90025e+06	2026000	12	2.02628e+09	0.5744	0.0802	33.06	0	C30	1	0.142857
2012	600328	0	0	533.37	64926504	4.78299e+06	12	6.77074e+09	0.7793	-0.0318	44.87	1	C26	1	0.428571
2012	600331	0	0	506.9	21506108	6000000	11	8.07718e+09	0.798	-0.2578	26.395	0	C32	1	0.857143
2012	600332	0	0	815.29	850541	100875	15	6.23539e+09	0.3225	0.0967	48.2	1	C27	1	0.428571
2012	600333	0	0	693.67	200545024	3000000	12	2.93451e+09	0.5153	0.0026	53.04	1	C25	1	0.142857
2012	600339	0	0	535.28	14053401	1.03889e+06	12	4.21041e+09	0.6976	-0.1914	22.86	1	C26	1	0.428571
2012	600348	0	0	681.37	150776368	3000000	9	3.15014e+10	0.5372	0.1541	58.34	1	B06	1	0.285714
2012	600351	0	0	678.86	11212775	330000	10	2.88438e+09	0.4399	0.068	21.52	1	C27	1	0.428571
2012	600367	3	0	587.72	24241650	3770000	11	1.73765e+09	0.2434	0.0219	39.67	1	C26	1	0.285714
2012	600380	0	0	736.6		2.50269e+06	11	9.75416e+09	0.4268	0.079	48.03	0	C27	1	0.428571
2012	600389	0	0	707.18	56596924	1.55161e+06	11	3.24382e+09	0.7107	0.0369	29.19	1	C26	1	0.571429
2012	600390	0	0	654.16		1.56167e+06	11	1.40919e+09	0.589	0.0081	41.34	1	C31	1	0.142857
2012	600395	0	0	672.13	137594736	6.08247e+06	11	1.39645e+10	0.4102	0.1856	34.48	1	B06	1	0.285714
2012	600396	0	0	695.89	1733093120	37734.5	11	1.47812e+10	0.8666	0.0994	16.91	1	D44	1	0.285714
2012	600397	0	0	688.63	78517288	250000	10	8.65305e+09	0.5734	0.0901	43.74	1	B06	1	0.285714
2012	600399	0	0	565.65	104804	2450000	12	1.00773e+10	0.8314	0.0121	42.06	1	C31	1	0.285714
2012	600400	0	0	670.62	0	130667	11	6.83142e+09	0.7575	0.0133	47.84	0	C18	1	0.142857
2012	600403	0	0	651.11	16930730	2000000	9	1.65463e+10	0.3768	0.1815	59.08	1	B06	1	0.142857
2012	600408	0	0	652.38	31104980	59000000	9	7.32121e+09	0.5628	0.0078	31.57	0	C31	1	0.285714
2012	600409	0	0	710.86	113311376	4.67188e+06	9	1.62864e+10	0.647	0.019	39.67	1	C26	1	0.714286
2012	600419	0	0	503.67		2940000	11	2.27026e+08	0.5437	-0.3701	41.9	1	C22	1	0.142857
2012	600420	0	0	733.01		150000	8	2.46884e+09	0.5178	0.1274	41.62	1	C27	1	0.142857
2012	600425	0	0	674.07		446200	9	1.12384e+10	0.4976	0.0195	26.21	1	C30	1	0.142857
2012	600426	0	0	738.84	1231445376	14739	10	1.20292e+10	0.5409	0.0818	31.15	1	C26	1	0.571429
2012	600436	0	0	723.92		55660	9	2.23077e+09	0.3027	0.2254	54.55	1	C27	1	0.571429
2012	600448	0	0	517.44	6479431	6500000	11	1.39495e+09	0.7099	0.0196	20.82	1	C17	1	0.142857
2012	600449	0	0	678.51	36128872	1150000	9	7.69784e+09	0.4594	0.0239	47.57	1	C30	1	0.285714
2012	600469	0	0	791.11	3613382	900000	9	6.90316e+09	0.6805	0.1246	26.67	1	C29	1	0.571429
2012	600470	0	0	695.05	7.34012e+06	6350000	8	6.48076e+09	0.6143	0.0216	25.49	1	C26	1	0.285714
2012	600483	0	0	636.69		2920000	8	1.19812e+09	0.3506	0.0317	23.39	1	C17	1	0.857143
2012	600493	0	0	640.08	20020.6	784314	8	1.28185e+09	0.5169	0.0195	28.5	0	C17	1	0.428571
2012	600507	0	0	734.43	16092318	2200000	9	1.05171e+10	0.6369	0.1406	46.55	0	C31	1	0.428571
2012	600508	0	0	697.66	44027192	1000000	11	1.1298e+10	0.2589	0.1117	62.43	1	B06	1	0.571429
2012	600509	0	0	686.26	174321760	1.96328e+06	10	9.09731e+09	0.7273	0.1045	46.96	1	D44	1	0.285714
2012	600516	0	0	704.35	7.84142e+06	8590000	10	7.61717e+09	0.4432	0.1113	51.78	0	C30	1	0.285714
2012	600521	0	0	716.95	24594364	316270	9	3.21661e+09	0.3941	0.1737	26.92	0	C27	1	0.571429
2012	600529	0	0	704.24	39626556	3953000	10	2.61214e+09	0.2572	0.0618	18.47	1	C30	1	0.142857
2012	600531	0	0	683.96	93927616	9.97e+06	10	7.37282e+09	0.7381	0.03	42.46	1	C32	1	1
2012	600543	0	0	661.97	800940	450625	8	1.28875e+09	0.1127	0.044	13.31	1	C15	1	0.142857
2012	600549	0	0	718.33	29793718	2.16333e+06	10	1.28363e+10	0.5611	0.1563	33.78	1	C32	1	0.571429
2012	600557	0	0	714	1497577	100000	10	3.12486e+09	0.4718	0.1455	27.16	0	C27	1	0.142857
2012	600559	0	0	687.68	707700	2641500	10	1.69056e+09	0.6312	0.18	36.11	1	C15	1	0.142857
2012	600562	3	2	710.18		1200000	9	6.33427e+08	0.449	0.0403	27.33	1	C30	1	0.142857
2012	600567	0	0	552.8	136743328	2.29872e+07	11	7.8309e+09	0.6192	-0.009	7.5	1	C22	1	0.142857
2012	600568	0	0	655.94		1510000	11	2.25368e+09	0.544	0.0581	47.22	0	C27	1	0.142857
2012	600569	0	0	550.92	19970348	1.04791e+07	11	3.22086e+10	0.7726	-0.4779	60.11	1	C31	1	1
2012	600572	0	0	740.32	471675	1.07867e+06	8	4.53869e+09	0.4623	0.1405	33.32	0	C27	1	0.571429
2012	600578	0	2	695.59	1028306176	2350000	10	2.86017e+10	0.6059	0.1843	73.67	1	D44	1	0.571429
2012	600585	0	0	934.95	115829224	37753619	15	87523522857	0.4153	0.1263	36.2	1	C30	1	0.428571
2012	600586	0	0	545.36	4687765	1300000	10	8.01391e+09	0.4865	-0.0885	32.17	0	C30	1	0.142857
2012	600594	0	0	795.17	218380	700000	8	2.27688e+09	0.3212	0.2192	24.08	0	C27	1	0.142857
2012	600595	0	0	696.62		5970000	10	2.5658e+10	0.7291	0.016	51.68	0	C32	1	0.571429
2012	600630	0	0	717.64	2.40812e+06	1001200	19	2.57153e+09	0.4103	0.0302	30.08	1	C17	1	0.142857
2012	600636	0	0	577.47	2.85639e+06	907300	19	3.63828e+09	0.4319	0.0931	31.53	1	C26	1	0.571429
2012	600652	0	0	619.98		28104000	22	3.1677e+09	0.4341	0.1216	9.09	0	B06	1	0.142857
2012	600660	0	0	826.28		845000	19	13041040852	0.4651	0.2186	19.5	0	C30	1	0.857143
2012	600664	0	0	740.53	4361393	469323	19	1.56672e+10	0.4478	0.0682	45.06	1	C27	1	0.571429
2012	600674	0	0	705.67		6.05967e+06	19	1.57025e+10	0.4377	0.0528	55.12	1	D44	1	0.285714
2012	600688	4	2	634.57	109783000	51508000	19	36805799000	0.5529	-0.0927	55.56	1	C25	1	0.714286
2012	600714	0	0	680.83	5.20143e+06	900000	16	1.3197e+09	0.6745	0.027	44.79	1	B06	1	0.142857
2012	600720	0	0	680.92	625915008	1.80174e+06	16	1.01297e+10	0.5989	0.0427	13.24	1	C30	1	0.142857
2012	600721	0	0	668.22	4946964	300000	16	4.41813e+09	0.7501	0.038	48.78	1	C25	1	0.142857
2012	600725	0	0	535.33	15874433	4960000	16	1.55388e+10	0.8868	-0.7882	41.79	1	C25	1	0.714286
2012	600726	5	1	561.77	29358708	4.20121e+06	16	2.31026e+10	0.8479	-0.1278	44.8	1	D44	1	0.285714
2012	600731	0	0	674.26	14556186	695000	16	1.42459e+09	0.706	0.0404	21.444	1	C26	1	0.571429
2012	600740	0	0	681.15	7.53451e+06	936000	16	8.92296e+09	0.8548	0.0256	19.24	1	C25	1	0.285714
2012	600744	0	0	200.93	59945848	1.96821e+06	16	1.63078e+10	0.8843	0.0634	33.34	1	D44	1	0.285714
2012	600750	0	0	706.65		393333	16	3.22887e+09	0.3641	0.1105	42.15	1	C27	1	0.428571
2012	600758	0	0	655.4		600000	16	6.10261e+08	0.4714	0.0521	43.86	1	D44	1	0.142857
2012	600770	0	0	611.82	192135888	63575000	16	6.37911e+09	0.2949	0.0345	29.09	0	D44	1	0.142857
2012	600780	0	0	657.11	2.27748e+06	2.51939e+06	16	7.40207e+09	0.5152	0.1015	60.46	1	D44	1	0.571429
2012	600781	0	0	680.97	9160101	2840000	16	8.56246e+08	0.636	0.0457	39.608	0	C27	1	0.142857
2012	600782	0	0	575.98	75949512	10020000	16	3.02877e+10	0.7356	-0.1296	78.89	1	C31	1	0.571429
2012	600789	0	0	540.23	2.31944e+06	1132572	15	3.98517e+09	0.5968	-0.0818	24.59	1	C27	1	0.142857
2012	600792	0	0	521.81		1.53567e+06	15	5.53662e+09	0.5973	-0.0171	68.46	1	C25	1	0.571429
2012	600795	0	0	962.02	748614528	2.56347e+07	15	2.07615e+11	0.7524	0.13	52.13	1	D44	1	0.571429
2012	600801	0	0	691.35	248485952	106967359	18	23291418459	0.6351	0.08	39.88	0	C30	1	0.285714
2012	600802	0	0	658.59	344415840	2.82845e+06	18	4.34356e+09	0.5658	0.0138	28.78	1	C30	1	0.571429
2012	600803	0	0	701.53	0	30000	18	2.03536e+09	0.5447	0.0672	24.18	0	C26	1	0.285714
2012	600810	0	0	529.63	20968526	261040	18	9.57293e+09	0.7553	-0.1394	52.95	1	C28	1	0.142857
2012	600812	0	0	669.28	493744	2.72691e+06	18	1.35409e+10	0.6914	0.0034	25.39	1	C27	1	0.142857
2012	600819	1	0	699.25	294714	190000	19	6.46938e+09	0.6082	0.0153	28.43	1	C30	1	0.142857
2012	600829	0	0	754.45		398440	18	4.0515e+09	0.4309	0.1533	74.82	1	C27	1	0.571429
2012	600863	0	0	771.46	194012736	2.84396e+06	18	3.60823e+10	0.64	0.1432	54.56	1	D44	1	0.142857
2012	600864	0	0	668.9	3.73605e+06	447380	18	5.18168e+09	0.4626	0.1019	43.59	1	D44	1	0.285714
2012	600871	2	0	591.38	62996000	361000	18	11138204000	0.2324	-0.0423	42	1	C28	1	0.857143
2012	600882	0	0	710.04	1.86757e+06	3.00448e+06	17	1.85411e+09	0.2935	0.1756	13.71	0	B08	1	0.428571
2012	600886	0	0	813.43	1304395904	4770000	16	1.45896e+11	0.8254	0.0792	61.76	1	D44	1	0.571429
2012	600889	0	0	667.86	17081500	1040000	16	3.55167e+09	0.7001	0.0337	40.84	1	C28	1	0.571429
2012	600963	0	1	647.62	11335405	5940000	8	1.65983e+10	0.6774	-0.0407	37.34	1	C22	1	0.285714
2012	600971	0	0	170.06	2320838	11070000	8	1.34533e+10	0.482	0.1072	59.96	1	B06	1	0.142857
2012	600979	0	0	674.78	5123700	4.70655e+06	8	3.63508e+09	0.657	0.0511	25.63	1	D44	1	0.428571
2012	600987	0	0	797.13	77931280	632613	8	2.81561e+09	0.2805	0.1574	31.31	0	C17	1	0.571429
2012	600997	0	1	859.58	89092464	2.47593e+06	8	2.10466e+10	0.5884	0.0591	56.73	1	C25	1	0.571429
2012	601005	0	0	663.5		1134000	15	31106399000	0.8652	0.0236	46.21	1	C31	1	0.428571
2012	601088	63	45	838.54		5000000	7	453256000000	0.332	0.184	73.01	1	B06	1	0.571429
2012	601101	0	0	681.31	49461868	10656000	2	1.15862e+10	0.2609	0.1083	62.3	1	B06	1	0.571429
2012	601113	0	0	671.39		700000	1	2.54894e+09	0.3276	0.0444	52.5	0	C28	1	0.285714
2012	601208	0	0	664.02	1.75512e+06	3590000	1	2.39841e+09	0.1009	0.0627	37.75	0	C26	1	0.285714
2012	601216	0	0	732.2	8675445	100000	1	7.903e+09	0.3156	0.0773	36.56	0	C26	1	0.571429
2012	601599	0	0	685.28		330000	1	2.21349e+09	0.5455	0.0107	22.79	0	C17	1	0.142857
2012	601600	0	0	609.91	1478227968	20123000	11	175016882000	0.6928	-0.1607	38.56	1	C32	1	1
2012	601666	0	0	698.36	169693952	8.68764e+06	6	2.08618e+10	0.4399	0.1002	56.12	1	B06	1	0.285714
2012	601677	0	0	653.62		130000	1	3.26508e+09	0.1866	0.0243	26.41	0	C32	1	0.428571
2012	601678	0	0	731.26	32939956	40000	2	5.58186e+09	0.2781	0.0946	10.5	0	C26	1	0.142857
2012	601699	6	0	677.06	248123248	922000	6	3.96128e+10	0.5817	0.1237	62.67	1	B06	1	0.571429
2012	601718	0	0	822.28		58280000	2	1.68804e+10	0.3927	0.0811	66.33	1	C18	1	0.285714
2012	601899	0	0	602.15	3842311	25307099	9	67354421041	0.5014	0.1832	29.153	1	B09	1	0.857143
2012	601918	0	0	690.89		30000	5	2.50888e+10	0.6504	0.1525	42.36	1	B06	1	0.571429
2012	601958	0	0	686.08	371694720	5.04483e+07	4	1.4781e+10	0.0746	0.0387	74.09	1	B09	1	0.714286
2013	27	0	0	668.37	730039872	1.37235e+07	20	3.33935e+10	0.4358	0.0922	47.82	1	D44	1	0.428571
2013	37	0	0	654.13	8685414	3.05577e+06	19	5.44029e+09	0.6692	0.0408	16.72	1	D44	1	0.142857
2013	59	0	0	754.19	1457306624	863293	16	2.8444e+10	0.7458	-0.0224	51.14	1	C25	1	0.142857
2013	60	0	0	729.57	36011996	1.41998e+07	16	1.44497e+10	0.5614	0.0664	31.73	1	C32	1	1
2013	155	0	0	614.99	30045940	688291	13	2.93345e+09	0.7422	-0.9414	58.6	1	C26	1	0.571429
2013	420	0	0	571.41	18402480	4.29336e+06	17	3.99861e+09	0.957	-2.5056	21.26	1	C28	1	0.428571
2013	422	0	1	690.38	17171022	1.7944e+07	17	3.53549e+10	0.7889	0.0269	16.85	1	C26	1	0.714286
2013	423	0	0	713.86		300000	17	5.97972e+09	0.1497	0.2399	23.14	1	C27	1	0.714286
2013	510	0	0	684.11	0	1.27756e+06	20	1.84215e+09	0.4887	-0.203	5.14	1	C26	1	0.142857
2013	513	0	0	704.91		2.3441e+06	20	6.56601e+09	0.451	0.1454	26.21	0	C27	1	0.714286
2013	519	0	0	656.7	1.43677e+06	50000	20	4.9186e+09	0.2667	0.1052	36.04	1	C30	1	0.285714
2013	525	0	0	730.06	2914689	4927000	20	1.0319e+10	0.655	0.1044	44.75	0	C26	1	0.428571
2013	531	0	0	670.64	65060664	2.3796e+06	19	8.38792e+09	0.6767	0.1375	26.12	1	D44	1	0.285714
2013	539	0	0	801.91	86594128	1110000	20	67918719035	0.6232	0.1697	67.39	1	D44	1	1
2013	543	0	0	725.27		8270000	20	2.18303e+10	0.543	0.1902	42.69	1	D44	1	0.285714
2013	545	0	0	745.42		474077	20	1.17343e+09	0.3574	0.1259	46.16	0	C26	1	0.714286
2013	553	0	0	745.2	20355848	993534	20	2.70827e+09	0.429	0.2069	20.15	1	C26	1	0.571429
2013	565	0	0	597.8	1.07953e+06	270000	19	9.69478e+08	0.3836	0.0614	40.54	1	C26	1	0.428571
2013	568	0	0	691.19		2.56942e+06	19	1.37343e+10	0.2255	0.3326	21.39	1	C15	1	0.428571
2013	576	0	0	625.04	9159.03	47619.1	19	1.4768e+09	0.3106	0.0353	41.55	0	C22	1	0.142857
2013	584	0	0	448.74	1.09704e+06	390000	18	3.5896e+09	0.374	0.1841	32.76	0	C28	1	0.142857
2013	589	0	0	646.02	1.79661e+06	3.51143e+06	17	7.57153e+09	0.6851	0.0731	33.84	1	C29	1	0.142857
2013	590	0	0	534.39		120000	17	5.52562e+08	0.5123	-0.6102	18.39	1	C27	1	0.142857
2013	597	0	0	534.17		849551	17	7.5546e+09	0.7883	-0.1033	22.5	1	C27	1	0.285714
2013	599	0	0	637.29	5416977	1138000	17	4.86201e+09	0.6793	0.0177	20.31	1	C29	1	0.142857
2013	600	0	0	666.69	607563968	8.40709e+06	17	1.79995e+10	0.7122	0.2072	55.01	1	D44	1	0.142857
2013	601	0	0	665.09	8953150	130000	17	8.68972e+09	0.5709	0.0629	14.43	1	D44	1	0.142857
2013	603	0	0	604.07	1400810	10738000	17	7.81045e+08	0.3252	0.8743	45.64	0	B09	1	0.428571
2013	606	0	0	628.03	411599	357143	17	1.4566e+09	0.3217	0.0234	12.59	1	C27	1	0.142857
2013	612	0	0	624.78	266865296	1.1093e+06	17	7.19538e+09	0.3991	0.0602	17.75	1	C32	1	0.428571
2013	615	0	0	589.48	14091521	648000	17	1.20408e+09	0.4957	-0.0606	16.38	0	C28	1	0.285714
2013	619	0	0	642.78		40000	17	4.34575e+09	0.414	0.0631	32.07	1	C29	1	0.142857
2013	623	0	0	750.18		33070.9	17	1.21064e+10	0.1198	0.0997	24.09	0	C27	1	0.285714
2013	627	0	0	638.29	6.45008e+06	1.21629e+06	17	2.15695e+09	0.3341	-0.0699	23.78	0	C26	1	0.285714
2013	629	0	8	549.21	100334032	1.43784e+06	17	3.57495e+10	0.5774	0.0372	30.63	1	B08	1	0.571429
2013	630	0	1	754.13	303922880	5200000	17	3.97474e+10	0.6992	0.046	51.83	1	C32	1	0.571429
2013	635	0	0	690.61	29560488	1260000	17	3.55172e+09	0.2274	0.0281	51.25	1	C26	1	0.571429
2013	650	0	0	726.83		58691	17	2.32872e+09	0.1674	0.1114	44.54	0	C27	1	0.142857
2013	657	0	0	748.99	8791307	2410000	17	9.61865e+09	0.5921	0.0518	72.67	1	C32	1	0.142857
2013	672	0	0	710.53	16063266	3.58822e+06	17	3.31097e+09	0.5556	0.1771	30.16	0	C30	1	0.571429
2013	677	0	0	587.72		2.46667e+06	17	3.32805e+09	0.8433	-0.5781	29.77	1	C28	1	0.142857
2013	683	0	0	621.95	42840816	2.14667e+06	16	1.17555e+10	0.6438	0.0097	19.86	0	C26	1	0.428571
2013	687	0	0	638.02	6.73967e+06	35714.3	16	2.68947e+09	0.4533	-0.108	24.31	1	C28	1	0.571429
2013	688	0	0	661.29	13278282	180000	16	1.14355e+09	0.1507	0.2906	40.83	0	B09	1	0.285714
2013	690	0	0	675.87		280000	16	9.8239e+09	0.5332	0.2415	30.88	0	D44	1	0.571429
2013	692	0	0	591.55		2.22974e+06	16	3.67894e+09	0.6545	0.0156	35.1	1	D44	1	0.142857
2013	695	0	0	687.2	97423568	3.24243e+07	16	1.15491e+09	0.727	0.0115	37.3	1	D44	1	0.142857
2013	703	0	0	746.87	1444623872	3209200	16	2.38055e+10	0.6903	0.0681	71.17	0	C28	1	0.142857
2013	707	0	1	495.68	89910048	20792900	16	8.96483e+09	0.835	-0.4521	25.11	1	C26	1	0.428571
2013	709	0	0	775.75	688124352	2.74149e+07	16	1.66898e+11	0.7316	0.0031	42.82	1	C31	1	0.714286
2013	720	0	0	681.93	119362288	375000	16	5.5303e+09	0.8251	0.0675	18.54	1	D44	1	0.142857
2013	726	0	0	743.65	31491524	2090000	16	8.41195e+09	0.2374	0.1621	13.63	0	C17	1	0.571429
2013	729	0	0	760.05	9617151	1.17684e+07	16	1.89054e+10	0.3155	0.0604	57.46	1	C15	1	0.714286
2013	731	0	0	592.27	4633664	430000	16	4.82313e+09	0.3704	0.0557	12.18	1	C26	1	0.142857
2013	737	0	0	643.81	1.05022e+06	4.75917e+06	16	3.24691e+09	0.9091	-0.4383	25.69	1	C26	1	0.571429
2013	739	0	0	650.7	33285314	1.91569e+06	16	4.66226e+09	0.6015	0.0867	17.33	0	C27	1	0.142857
2013	756	0	0	648.23	4615000	32140000	17	3.84935e+09	0.5332	0.0213	36.32	1	C27	1	0.428571
2013	758	0	0	691.73	80690392	2.24246e+06	16	1.69127e+10	0.6285	0.0276	33.75	1	B09	1	0.571429
2013	767	0	0	727.99	1362050688	7100000	16	3.04791e+10	0.826	0.1136	30.17	1	D44	1	0.285714
2013	786	3	1	727.78		2.45473e+07	16	1.05889e+10	0.487	0.2316	52.4	1	C30	1	0.428571
2013	789	0	0	678.89	30680012	1.32596e+08	16	7.8457e+09	0.5477	0.1967	42.58	1	C30	1	0.428571
2013	792	0	0	650.53	56082196	2660000	16	5.38007e+10	0.6653	0.0592	30.99	1	C26	1	0.571429
2013	795	0	0	586.18	771211	10000	16	1.53374e+09	0.8549	-0.7153	25.66	0	C30	1	0.142857
2013	799	0	0	590.11		3500000	16	2.17728e+09	0.1791	-0.0217	31	0	C15	1	0.142857
2013	807	0	0	683.84	7016921	9530000	15	2.29669e+10	0.7642	-0.0203	49.13	1	C32	1	0.285714
2013	810	0	0	646.82	144482	550000	15	1.09194e+09	0.4058	0.0251	50.99	1	C17	1	0.142857
2013	815	0	0	528.64	7658354	310000	15	2.47236e+09	0.8196	-0.5413	26.91	1	C22	1	0.714286
2013	818	0	0	676.92	16511473	2.31647e+07	16	2.7615e+09	0.2957	-0.0478	39.14	0	C26	1	0.285714
2013	825	1	0	760.19	1564691200	1.36767e+07	15	7.58114e+10	0.6552	0.0191	64.24	1	C31	1	0.571429
2013	831	0	0	664.96	5.05996e+06	10450000	15	2.88381e+09	0.0822	0.0847	23.98	1	C32	1	0.571429
2013	833	0	0	496.89	2.45877e+06	658600	15	1.10632e+09	0.2583	-0.1293	25.6	1	C22	1	0.285714
2013	835	0	0	629.24	1.18515e+06	40000	14	5.48519e+08	0.2303	0.0141	11.81	0	C25	1	0.142857
2013	848	0	0	711.08		100000	16	1.87536e+09	0.4461	0.3307	42.55	0	C15	1	0.285714
2013	858	3	0	645.8	26450758	2425000	15	4.41295e+10	0.1611	0.2248	36	1	C15	1	0.857143
2013	859	0	0	601.2	1.6369e+06	229493	15	1.42904e+09	0.3769	-0.044	32.14	1	C29	1	0.142857
2013	875	3	1	636.43	1240515840	2.77042e+06	11	1.82859e+10	0.7647	0.0051	14.7	1	D44	1	0.142857
2013	877	0	0	674.03		11410000	14	2.13289e+10	0.6285	0.0482	35.49	1	C30	1	0.714286
2013	878	0	1	741.32	74413592	7.55584e+07	15	2.65899e+10	0.7483	-0.2122	48.17	1	C32	1	0.857143
2013	883	0	0	692.66	1159710592	600000	15	3.16875e+10	0.5424	0.0774	33.22	1	D44	1	0.285714
2013	885	0	0	540.63	20632930	2.35658e+08	14	5.19567e+09	0.5648	0.0628	65.35	1	C30	1	0.428571
2013	929	0	0	601.61	100060	770583	14	1.43914e+09	0.2933	0.0457	21.29	0	C15	1	0.142857
2013	930	0	2	642.56		1.0875e+07	14	6.55139e+09	0.5278	0.0163	20.74	1	C26	1	0.428571
2013	932	0	0	767.75	404974816	2.14181e+08	14	7.07906e+10	0.8173	0.0114	49.96	1	C31	1	0.428571
2013	933	0	0	574.77	41546064	3000000	14	4.34135e+10	0.7422	0.0017	23.24	1	C32	1	0.428571
2013	935	0	0	669.55	3.9174e+06	5.0415e+06	14	4.81765e+09	0.2868	0.0574	48.14	0	C30	1	0.428571
2013	936	0	0	556.9		16500	14	2.85493e+09	0.3097	0.0295	41.39	0	C28	1	0.285714
2013	937	0	0	725.37	128858600	3.29786e+07	14	41101924491	0.5602	0.0621	36.45	1	B06	1	0.714286
2013	949	0	0	686.25	8293798	2.45667e+06	14	4.30746e+09	0.5978	0.0175	41.31	1	C28	1	0.428571
2013	950	0	0	479.61	1026307	1237233	14	6.54974e+09	0.6278	0.0025	52.05	1	C26	1	0.857143
2013	952	0	0	678.54	12462719	283836	14	1.55183e+09	0.5263	-0.0067	15.11	1	C27	1	0.142857
2013	960	1	0	639.56	130768064	3.40018e+07	13	2.26576e+10	0.6886	-0.1941	39.77	1	C32	1	1
2013	968	0	0	571.56	15891691	1.36784e+06	13	1.17088e+10	0.6971	0.0012	49.45	1	C25	1	0.285714
2013	982	0	0	612.04		160000	13	8.53853e+09	0.7694	0.1428	33.35	0	C17	1	0.142857
2013	983	0	0	724.27	262456032	2.59555e+07	13	4.61622e+10	0.5924	0.0677	54.4	1	B06	1	0.428571
2013	989	1	0	650.71		2.17298e+06	13	1.89108e+09	0.1844	0.1459	40.35	0	C27	1	0.285714
2013	1896	0	0	662.46		333333	15	4.68609e+09	0.7448	0.2899	83.43	1	D44	1	0.142857
2013	2002	0	0	735.69	1.68768e+06	30000	9	7.04852e+09	0.6484	0.1193	42.29	0	C26	1	0.285714
2013	2004	0	0	702.75		1.22052e+06	9	7.64764e+09	0.4754	0.079	11.78	0	C26	1	0.142857
2013	2018	0	0	654.9		487000	9	3.00019e+09	0.1271	0.0166	60.78	0	C26	1	0.857143
2013	2020	0	0	670.34	5.20494e+06	257143	9	1.32463e+09	0.3825	0.0787	23.9	0	C27	1	0.285714
2013	2029	0	0	645.97		100000	9	6.84773e+09	0.3225	0.0814	34.29	0	C18	1	0.571429
2013	2053	0	0	660.33	26697290	1.22283e+06	7	3.53341e+09	0.7353	-0.0028	40.59	1	C26	1	0.571429
2013	2054	0	0	701.5		400000	7	2.25601e+09	0.2376	0.0889	21.8	0	C26	1	1
2013	2064	0	0	699.04		50000	7	2.77736e+09	0.3303	0.1488	32.32	0	C28	1	0.857143
2013	2066	0	0	578.79	6341.88	1368000	7	3.08965e+09	0.6992	-0.1112	44.67	1	C30	1	0.142857
2013	2067	0	0	641.45		580000	7	5.18871e+09	0.426	0.0018	16.26	0	C22	1	0.857143
2013	2068	0	0	720.84	3720288	1.3478e+06	7	6.92853e+09	0.7984	0.0118	43.44	1	C26	1	0.285714
2013	2078	0	1	678.61	172739888	1.035e+07	7	1.58896e+10	0.6525	0.0576	71.62	0	C22	1	0.285714
2013	2088	0	0	638.29		575000	7	1.884e+09	0.1967	0.0571	33.03	0	C30	1	0.142857
2013	2092	0	0	714.61	6711286	1.67151e+07	7	2.50046e+10	0.6541	0.0134	24.49	1	C26	1	0.571429
2013	2108	0	0	668.64		10185.2	6	2.14619e+09	0.4409	0.1266	34.6	0	C29	1	0.428571
2013	2125	0	0	657.58	7012590	4.31683e+06	6	1.2335e+09	0.691	0.0199	46.76	1	C26	1	0.142857
2013	2128	0	0	673.52	55698480	77500	6	9.87573e+09	0.3584	0.1442	69.4	1	B06	1	0.714286
2013	2145	0	0	557.14	6450848	306000	6	3.00525e+09	0.6042	0.0146	29.55	0	C26	1	0.285714
2013	2154	0	0	645.91		236200	6	4.58642e+09	0.4276	0.0607	35.67	0	C18	1	0.285714
2013	2155	3	0	671.24	46695080	5120000	6	4.45185e+09	0.2976	0.0606	34.54	1	B09	1	0.571429
2013	2166	0	0	708.65		5004	6	1.1491e+09	0.8282	0.1744	19.77	0	C27	1	0.142857
2013	2167	0	0	508.96	17526888	18000	6	3.07069e+09	0.5469	-0.0724	15.66	1	C26	1	0.142857
2013	2170	0	0	657.63		800000	6	2.4902e+09	0.4115	0.0933	28.3	0	C26	1	0.428571
2013	2171	0	0	628.26	319734	1.63344e+07	6	1.34515e+09	0.5264	0.0223	46.25	0	C32	1	0.142857
2013	2172	0	0	657.3	48839136	350000	6	2.85612e+09	0.7077	0.027	42.96	0	C28	1	0.857143
2013	2182	0	0	671.48	507028	2.42803e+06	6	2.75323e+09	0.5896	0.0027	30.01	0	C32	1	0.142857
2013	2192	0	0	607.68		900000	6	1.14899e+09	0.6759	-0.1501	19.73	0	C26	1	0.142857
2013	2201	0	1	622.76	335240	15000	6	1.25944e+09	0.6655	0.0025	50.05	0	C30	1	0.142857
2013	2203	1	2	703.02	19040376	20000	5	7.31649e+09	0.6057	0.0998	38.77	0	C32	1	1
2013	2206	0	0	656.55		73000	5	3.26543e+09	0.3896	0.0505	25.4	0	C28	1	0.285714
2013	2215	0	2	676.49		1820000	5	2.57864e+09	0.4183	0.1187	29.58	0	C26	1	0.142857
2013	2225	0	0	690.4	2311028	147000	5	3.78321e+09	0.493	0.0672	14.95	0	C30	1	0.142857
2013	2228	0	0	730.35		20000	5	2.20787e+09	0.551	0.1029	40.82	0	C22	1	0.142857
2013	2233	0	0	675.46	24533290	368000	5	5.44533e+09	0.2985	0.104	20.12	0	C30	1	1
2013	2237	0	0	692.24	38188024	60000	5	1.13021e+10	0.7001	0.0658	42.53	0	C32	1	0.428571
2013	2246	2	0	696.61	9279283	179999	5	1.6787e+09	0.3545	0.0591	36.19	1	C26	1	0.857143
2013	2250	0	0	683.47	15108217	15672	5	4.60284e+09	0.4121	0.1677	36.17	0	C26	1	0.714286
2013	2263	0	0	647.96		130000	5	3.54456e+09	0.2327	0.003	35.88	0	C29	1	0.142857
2013	2271	1	3	731.66		479900	5	3.52005e+09	0.5169	0.2177	36.68	0	C30	1	0.857143
2013	2274	0	0	630.84	4.09768e+06	49412000	5	5.14479e+09	0.6355	0.0072	32.37	0	C26	1	0.428571
2013	2303	0	0	704.7	9455237	43000	4	2.64765e+09	0.2394	0.0875	49.71	0	C22	1	0.142857
2013	2304	0	0	730.62		1.6004e+06	4	2.82184e+10	0.3835	0.2875	34.05	1	C15	1	0.714286
2013	2317	0	0	711.01		20454.6	4	1.98099e+09	0.1202	0.1075	32.74	0	C27	1	0.285714
2013	2319	0	0	646.57		30000	4	1.03973e+09	0.4339	0.0425	13	0	C26	1	0.285714
2013	2333	0	0	647.78		125500	3	1.49132e+09	0.1044	0.0649	70.23	0	C32	1	0.142857
2013	2343	0	0	693.3	3.17249e+06	277985	3	1.8104e+09	0.2328	0.0508	11.46	0	C29	1	0.428571
2013	2349	0	0	582.04		30000	3	1.07082e+09	0.3072	0.0548	41.3	1	C27	1	0.428571
2013	2360	0	0	715.7	692360	64410	3	1.24388e+09	0.2779	0.1626	25.1	0	C26	1	0.571429
2013	2365	0	0	610.54	681758	1569750	3	1.20235e+09	0.1019	0.0213	22.63	0	C27	1	0.714286
2013	2370	0	0	676.59		24442.8	3	8.01862e+08	0.1148	0.0077	45	0	C27	1	0.142857
2013	2377	0	0	604.83		400000	3	1.68742e+09	0.5535	0.0237	44.86	0	C25	1	0.142857
2013	2378	1	0	643.84	14520382	320000	3	2.99397e+09	0.5248	0.0762	81.5	0	C32	1	0.428571
2013	2381	0	0	629.35	14676513	98600	3	1.39159e+09	0.203	0.1315	24.36	0	C29	1	0.142857
2013	2386	0	0	707.33	37888872	1.20481e+07	3	1.40172e+10	0.6885	0.0124	17.52	1	C26	1	0.714286
2013	2391	0	0	698.31	43225600	750000	3	2.27278e+09	0.1382	0.0971	35.84	0	C26	1	0.714286
2013	2392	0	2	666.18		54100	3	3.60482e+09	0.2347	0.0627	31.04	0	C30	1	0.285714
2013	2393	0	0	679.67	4794240	150000	3	3.22209e+09	0.0925	0.1019	51.36	1	C27	1	0.285714
2013	2394	0	0	700.75	16467128	2830000	3	4.01519e+09	0.3644	0.114	40.45	0	C17	1	0.571429
2013	2395	0	0	636.74		90000	3	1.11639e+09	0.2159	0.0207	64.73	0	C29	1	0.142857
2013	2399	0	0	596.94		50000	3	8.27138e+09	0.0246	0.0388	36.94	0	C27	1	0.285714
2013	2407	0	0	562.05	2.14783e+06	1124000	3	2.71288e+09	0.3967	0.01	15.57	0	C26	1	0.428571
2013	2408	0	0	683.88	14772636	3.2351e+06	3	5.21293e+09	0.3683	0.1089	63.68	0	C26	1	0.571429
2013	2411	0	0	647.88	6993763	2653800	3	1.30896e+09	0.3358	0.0277	18.66	0	C26	1	0.714286
2013	2412	0	0	691.39		100000	3	1.32212e+09	0.1622	0.1003	52.03	0	C27	1	0.142857
2013	2428	0	0	659.4	24301556	5400000	3	2.00518e+09	0.211	0.0785	23.74	0	C32	1	0.428571
2013	2440	0	0	704.45	7339531	1.05644e+06	3	6.38976e+09	0.207	0.1829	35.44	0	C26	1	0.285714
2013	2442	0	0	619.24	5.36748e+06	5253000	3	3.13044e+09	0.6359	0.0166	50.34	0	C26	1	0.571429
2013	2450	0	0	732.1		1061000	3	7.96275e+09	0.523	0.1737	28.5	0	C29	1	0.142857
2013	2460	0	0	584.68	642780	170000	3	1.79589e+09	0.2534	0.0519	25.91	0	C32	1	0.428571
2013	2461	0	0	621.29		1.4415e+06	3	5.74454e+09	0.4242	0.014	51.94	1	C15	1	0.285714
2013	2470	0	0	721.17		50000	3	8.69995e+09	0.5229	0.161	43.82	0	C26	1	0.285714
2013	2479	4	5	717.38		7.46548e+06	3	3.58206e+09	0.3578	0.0786	37.51	0	D44	1	0.142857
2013	2486	0	0	727.95		450195	3	1.23139e+09	0.1598	0.095	22.56	0	C18	1	0.142857
2013	2494	0	0	686.96	2222785	1.03293e+06	3	1.41941e+09	0.264	0.0776	42.29	0	C19	1	0.285714
2013	2496	0	0	726.78	19305124	351000	3	3.81171e+09	0.4694	0.0717	52.83	0	C26	1	0.571429
2013	2501	0	0	721.61		1.61342e+06	3	4.57685e+09	0.3243	0.0938	17.31	0	C32	1	0.142857
2013	2511	0	0	714.81	1.35479e+06	2.84531e+06	3	4.49286e+09	0.492	0.0508	30.06	0	C22	1	0.428571
2013	2516	0	0	633.39	3.04508e+06	33333.3	3	2.84927e+09	0.3716	0.0832	54.87	0	C17	1	0.142857
2013	2521	0	0	734.72	338325	200000	3	3.49046e+09	0.347	0.0829	30.58	0	C22	1	0.142857
2013	2538	0	0	670.99	3.25079e+06	750765	2	2.67606e+09	0.3826	0.0675	47.2	0	C26	1	0.285714
2013	2540	0	0	712.55		25000	2	2.4826e+09	0.0624	0.0625	46.82	0	C32	1	0.142857
2013	2550	2	0	705.97		11200	2	2.06629e+09	0.0463	0.0922	22.8	0	C27	1	0.142857
2013	2565	0	0	737.41		106020	2	3.10637e+09	0.3353	0.1225	45.56	0	C22	1	0.571429
2013	2566	0	0	697.24		365.85	2	1.89066e+09	0.1131	0.0522	38.88	0	C27	1	0.142857
2013	2569	0	0	687.6		310000	2	9.00211e+08	0.3219	0.0095	59.55	0	C18	1	0.571429
2013	2571	0	0	638.49	367131	474074	2	2.00498e+09	0.2157	0.0509	41.97	0	C30	1	0.142857
2013	2578	0	0	664.51	323955	350000	2	1.21981e+09	0.2116	0.0478	42.73	0	C32	1	0.714286
2013	2588	0	0	723.67		100000	2	4.29343e+09	0.3776	0.1486	23.15	0	C26	1	0.142857
2013	2596	0	0	600.71		271457	2	1.61962e+09	0.4285	0.0468	21.75	0	C30	1	0.142857
2013	2597	0	0	648.41	14033984	150000	2	3.05611e+09	0.3369	0.0766	58.96	0	C26	1	0.285714
2013	2601	0	0	524.6	1091756	530000	2	3.57483e+09	0.3936	0.0109	14.58	0	C26	1	0.714286
2013	2603	0	0	730.07		117000	2	4.65803e+09	0.0858	0.0574	33.2	0	C27	1	0.142857
2013	2634	0	0	623.6		337000	2	7.01773e+08	0.2964	0.0588	36.92	0	C18	1	0.428571
2013	2641	0	0	652.38		484333	2	2.98358e+09	0.319	0.1196	43.5	0	C29	1	0.571429
2013	2646	0	0	660.04	45047336	90000	2	2.38405e+09	0.1435	0.1829	65	0	C15	1	0.285714
2013	2648	0	0	693.2	15930110	180814	2	6.27252e+09	0.4184	0.1371	49.88	0	C26	1	0.571429
2013	2674	0	0	696	72899232	230000	1	1.91567e+09	0.19	0.1144	34.89	0	C19	1	0.714286
2013	2676	0	0	622.49		314417	1	1.63438e+09	0.359	0.0415	46.56	0	C29	1	0.285714
2013	2687	0	0	623.74		25000	1	1.17856e+09	0.1809	0.0678	26.52	0	C18	1	0.142857
2013	2688	1	0	658.49	8795572	856373	1	1.01687e+09	0.1149	0.1007	39.77	0	C27	1	0.285714
2013	2693	0	0	690.9	1.85031e+06	85000	1	9.17045e+08	0.0506	0.0767	34.45	0	C27	1	0.142857
2013	2694	0	1	593.88		90000	1	2.01141e+09	0.4739	0.0854	41.21	0	C29	1	0.142857
2013	300006	0	0	679.69		667	4	2.18214e+09	0.4841	0.0561	25.4	0	C27	1	0.142857
2013	300021	0	0	669.41	180356	3670000	4	1.42215e+09	0.6635	0.0362	51.07	0	C29	1	0.142857
2013	300073	0	0	710.85		3800000	3	9.92896e+08	0.1484	0.0115	30.95	1	C30	1	0.428571
2013	300080	0	1	572.75	74198584	10000	3	5.05449e+09	0.3618	0.0208	19.42	1	C30	1	0.571429
2013	300086	0	0	455.75		7500	3	1.90451e+09	0.0495	0.008	58.19	0	C27	1	0.142857
2013	300093	0	0	658.44	15816050	1100000	3	1.44297e+09	0.406	0.0136	26.91	0	C30	1	0.142857
2013	300107	0	0	710.64	14969490	324750	3	8.52324e+08	0.0294	0.0437	40.36	0	C26	1	0.285714
2013	300110	0	0	660.21		300000	3	2.3669e+09	0.3834	0.0833	50.53	0	C27	1	0.714286
2013	300121	0	0	673.94	417617	5.791e+06	3	1.07006e+09	0.5765	0.0348	51.25	0	C26	1	0.142857
2013	300122	0	0	550.46		20000	3	2.58787e+09	0.0767	0.0546	55.8	0	C27	1	0.142857
2013	300132	0	0	682.46	808077	580000	3	1.0708e+09	0.4772	0.0512	32.06	0	C26	1	0.571429
2013	300147	0	0	715.48	5.74474e+06	2950000	3	3.47471e+09	0.5079	0.1001	34.06	0	C27	1	0.142857
2013	300174	0	0	682.68		1.00521e+07	2	5.84704e+08	0.1491	0.0109	50.31	0	C26	1	0.571429
2013	300180	0	0	696.45	4883219	700000	2	1.38921e+09	0.0482	0.0679	14.87	0	C29	1	0.142857
2013	300194	0	0	638.74		162500	2	1.86338e+09	0.0743	0.0224	46.12	0	C27	1	0.142857
2013	300196	0	0	701.55	2.10616e+06	27500	2	1.43223e+09	0.2924	0.1061	39.38	0	C30	1	0.142857
2013	300200	0	0	705.8		160000	2	8.29619e+08	0.0939	0.0662	37.53	0	C26	1	0.142857
2013	300218	0	0	683.26		90000	2	1.56056e+09	0.4225	0.0877	22.5	0	C29	1	0.428571
2013	300230	0	0	696.27	2.42179e+06	200000	2	6.80153e+08	0.1743	0.0985	44.72	0	C29	1	0.142857
2013	300285	0	0	709.66		30000	1	7.29769e+08	0.106	0.1205	19.21	0	C26	1	0.142857
2013	300325	0	0	681.23	24922822	20000	1	1.44978e+09	0.4912	0.0869	32.9	0	C29	1	0.142857
2013	300335	0	0	705.57	12761510	9882900	1	8.53179e+08	0.0768	0.0874	17.62	0	D44	1	0.285714
2013	300344	0	0	645.47	841582	215542	1	9.72528e+08	0.2528	0.034	28.33	0	C30	1	0.285714
2013	600011	0	0	816.11	3039972352	50691855	19	260274853102	0.7155	0.177	36.05	1	D44	1	0.285714
2013	600019	13	7	807.97		11000000	13	2.26668e+11	0.4703	0.0503	79.71	1	C31	1	1
2013	600021	2	24	772.56	1411296768	2.14617e+07	10	3.50528e+10	0.6722	0.1513	42.84	1	D44	1	0.857143
2013	600027	0	0	816.18	11696431104	30921000	14	172817845000	0.8059	0.1686	44.19	1	D44	1	0.428571
2013	600062	0	0	710.83		830000	16	6.48092e+09	0.1766	0.1637	49.12	1	C27	1	1
2013	600063	2	1	541.14	2.19353e+06	5.39862e+06	16	6.2193e+09	0.5896	0.0108	30.1956	1	C28	1	1
2013	600069	0	0	602.65	3.4983e+06	5.43618e+06	16	6.09129e+09	0.7322	-0.185	20.32	1	C22	1	0.142857
2013	600079	0	0	693.21		510000	16	9.70701e+09	0.4766	0.1183	17.07	0	C27	1	0.285714
2013	600085	0	0	739.46	3.52568e+06	1.02596e+06	16	1.19119e+10	0.3421	0.1361	54.86	1	C27	1	0.428571
2013	600090	0	0	649.95		100000	16	1.3036e+09	0.2875	0.2068	29.99	0	C15	1	0.142857
2013	600096	0	0	831.85	283307584	3481250	16	6.56686e+10	0.8525	0.0504	53.83	1	C26	1	0.571429
2013	600098	0	0	782.53	12692106	1.23317e+07	16	3.37324e+10	0.5036	0.0877	62.33	1	D44	1	0.857143
2013	600117	0	0	590.22	385316096	4.39594e+06	16	1.74022e+10	0.794	-0.0106	49.87	1	C31	1	0.714286
2013	600123	0	0	692.95	9074752	1.04898e+07	15	2.04832e+10	0.4884	0.0836	45.11	1	B06	1	0.428571
2013	600126	0	0	744.73	0	1.15837e+06	15	8.56557e+09	0.5773	0.0114	65.07	1	C31	1	0.428571
2013	600129	0	0	615.16		100000	16	9.36808e+09	0.84	0.0294	38.81	1	C27	1	0.142857
2013	600139	0	0	582	10632827	882333	15	2.36848e+09	0.399	-0.0419	46.67	0	B09	1	0.142857
2013	600143	3	3	732.65	7.95781e+06	9.01655e+06	9	1.33001e+10	0.3955	0.0934	17.13	0	C29	1	0.285714
2013	600156	0	0	685.89		1055000	15	1.18672e+09	0.3418	0.1166	40.1	1	C17	1	0.285714
2013	600157	0	0	697.86	7.67706e+06	21062000	15	4.76149e+10	0.7181	0.0468	40.88	0	B06	1	0.428571
2013	600161	0	0	704.46	22558918	110000	15	5634539142	0.6138	0.212	53.3	1	C27	1	0.714286
2013	600163	0	0	642.29	4.04079e+06	850799	15	2.61433e+09	0.7464	-1.1644	39.66	1	C22	1	0.857143
2013	600167	0	0	677.92	4000000	1685500	14	2.71103e+09	0.679	0.1594	46.97	0	D44	1	0.142857
2013	600179	0	0	517.87	1.10952e+06	1.59231e+06	15	2.2834e+09	0.8627	0.0308	49.94	1	C25	1	0.142857
2013	600188	0	1	693.77	205976000	37030000	15	125699474000	0.6614	0.007	52.86	1	B06	1	0.857143
2013	600196	1	0	756.39		2.23287e+07	15	2.94752e+10	0.4007	0.1359	41.09	0	C27	1	0.857143
2013	600210	0	0	677.6		672075	14	1.06432e+10	0.6226	0.0629	22.99	0	C29	1	0.285714
2013	600216	0	0	655.58		248800	14	7.55637e+09	0.1424	0.0698	22.14	0	C27	1	0.571429
2013	600217	0	0	553.88	2912576	1970000	14	2.23208e+09	0.9832	-3.1329	28.05	1	C30	1	0.285714
2013	600219	0	0	607.32		300000	14	2.94289e+10	0.3568	0.0479	43.7	0	C32	1	0.714286
2013	600220	0	0	600.68	10411681	1121000	14	3.84835e+09	0.5006	0.0658	8.448	0	C17	1	0.142857
2013	600226	0	0	674.97	20710770	300000	14	2.32575e+09	0.3939	0.019	34.27	1	C26	1	0.571429
2013	600229	0	0	590.3	39320156	162577500	13	2.8129e+09	0.5765	0.0149	34.26	1	C26	1	0.285714
2013	600231	0	0	563.67	11527696	2.67045e+07	13	1.42221e+10	0.7309	0.02	53.67	1	C31	1	0.571429
2013	600235	0	0	593.48		256550	13	2.29248e+09	0.3762	0.0116	37.69	1	C22	1	1
2013	600236	0	0	616.07	308232992	5300000	13	2.19267e+10	0.7676	0.0676	50.51	1	D44	1	0.142857
2013	600249	0	0	581.75		6.39806e+06	9	3.24399e+09	0.3936	0.0047	18.52	1	C26	1	0.142857
2013	600252	0	0	669.22		140438	13	6.05774e+09	0.391	0.201	22.52	0	C27	1	0.142857
2013	600255	0	0	606.88		100000	13	3.31218e+09	0.3759	-0.0232	20.66	0	C32	1	0.571429
2013	600259	0	0	588.67	8.13318e+06	4.6653e+06	13	2.78002e+09	0.7391	-0.1091	45.036	1	B09	1	0.714286
2013	600277	0	0	672.58	17914888	1165000	13	2.26504e+10	0.5642	0.0294	62.54	0	C26	1	0.285714
2013	600291	0	0	753.79	59109	105250	13	1.75503e+10	0.7108	0.0678	13.66	0	C30	1	0.285714
2013	600292	0	0	637.53	38227916	400000	13	5.74878e+09	0.4857	0.0931	54.66	1	D44	1	0.285714
2013	600295	0	0	679.92	169427328	370000	18	3.90204e+10	0.6736	0.0886	40.7	0	C31	1	0.428571
2013	600300	0	0	651.66		4700500	13	7.02695e+09	0.5388	0.028	31.87	0	C15	1	0.142857
2013	600308	0	0	731.42	35992420	9.05667e+06	13	1.64665e+10	0.6055	0.0083	34.39	0	C22	1	0.571429
2013	600309	0	2	767.24	347181760	2261200	12	3.11437e+10	0.6217	0.3197	50.5	1	C26	1	0.857143
2013	600310	0	0	684.49	11677403	60000	12	8.21737e+09	0.5521	0.0189	52.21	1	D44	1	0.285714
2013	600328	0	0	587.32	43931788	5.0837e+06	13	7.18596e+09	0.7863	-0.0053	44.87	1	C26	1	0.428571
2013	600331	0	0	550.21	24474334	6.09538e+06	12	7.87668e+09	0.8109	0.0924	26.395	0	C32	1	1
2013	600332	0	0	797.21	1.07081e+06	955815	16	1.22491e+10	0.4267	0.1434	45.24	1	C27	1	0.428571
2013	600333	0	0	607.37	341243680	5600000	13	3.74784e+09	0.4854	0.0187	52.57	1	C25	1	0.142857
2013	600338	0	0	596.1	5239698	224584	13	5.34026e+08	0.9003	0.4288	29.44	0	C32	1	0.428571
2013	600339	0	0	663.61	7669940	493333	13	3.89446e+09	0.6761	0.0085	22.86	1	C26	1	0.428571
2013	600348	0	0	660.43	130940632	1.62433e+06	10	2.71353e+10	0.4816	0.0509	58.34	1	B06	1	0.428571
2013	600351	0	0	651.52	2.13027e+06	270000	11	3.20234e+09	0.4703	0.0668	21.52	0	C27	1	0.571429
2013	600380	0	0	684.07		3.05065e+06	12	1.07453e+10	0.4394	0.0949	48.03	0	C27	1	0.285714
2013	600389	0	0	662.95	102052664	2660000	12	3.2726e+09	0.6302	0.2502	29.19	1	C26	1	0.857143
2013	600390	0	0	677.92		7.11667e+06	12	1.69282e+09	0.4043	0.0038	36.35	1	C31	1	0.571429
2013	600395	0	0	586.12	70935016	1.01518e+06	12	1.39479e+10	0.4467	0.0406	58.67	1	B06	1	0.285714
2013	600396	0	0	722.16	385995136	464734	12	1.49326e+10	0.8502	0.1699	16.91	1	D44	1	0.285714
2013	600397	0	0	678.61	101686816	4400000	11	9.27568e+09	0.5756	0.0545	43.74	1	B06	1	0.285714
2013	600398	0	0	680.1	6.82828e+06	347500	13	3.31449e+09	0.3312	0.0661	23.29	1	C18	1	0.142857
2013	600400	0	0	652.5		114667	12	6.99648e+09	0.7598	0.0261	48.58	0	C18	1	0.142857
2013	600408	0	0	659.91	9521338	232651	10	7.56919e+09	0.625	-0.1264	31.57	0	C31	1	0.428571
2013	600409	0	0	646.43	37842656	1.52559e+06	10	1.87934e+10	0.6721	0.0728	39.67	1	C26	1	0.571429
2013	600419	0	0	564.86		950000	12	4.57047e+08	0.3851	0.1276	44.15	1	C22	1	0.142857
2013	600420	0	0	708.8	291000	80000	9	3.14561e+09	0.5787	0.1415	41.62	1	C27	1	0.428571
2013	600425	0	0	655.07		1.5125e+06	10	1.18512e+10	0.486	0.0141	26.21	1	C30	1	0.142857
2013	600432	1	0	468.37	6.67846e+06	2000000	10	1.98855e+10	0.8617	0.0086	54.23	1	C32	1	0.571429
2013	600436	0	0	679.09		51550	10	3.25929e+09	0.2047	0.1663	57.92	1	C27	1	0.571429
2013	600439	0	0	689.41	1.05622e+06	4500000	10	4.04472e+09	0.4424	0.0765	31.34	0	C19	1	0.714286
2013	600448	0	0	641.24	77769.3	10950000	12	1.70637e+09	0.7532	0.0372	20.82	1	C17	1	0.142857
2013	600449	0	0	605.8	253392192	2250000	10	7.99706e+09	0.4366	0.0831	47.54	1	C30	1	0.285714
2013	600458	0	1	689.87	20651016	6390000	11	5.61766e+09	0.443	0.0396	22.85	1	C29	1	0.571429
2013	600459	0	0	698.51		4.65348e+06	10	2.39445e+09	0.2632	0.0489	41.68	1	C32	1	0.142857
2013	600479	0	0	712.8		765000	9	1.88831e+09	0.3622	0.1069	20.21	1	C27	1	0.285714
2013	600483	0	0	678.92		634000	9	1.13466e+09	0.3226	0.0305	23.39	1	C17	1	0.428571
2013	600486	1	10	662.83	5.82116e+06	343000	11	3.64114e+09	0.3526	0.1658	36.17	1	C26	1	0.571429
2013	600493	0	0	648.74	52254	1.38431e+06	9	1.17935e+09	0.4677	0.0223	28.5	0	C17	1	0.428571
2013	600507	0	0	749.74	68514664	1636000	10	9.97516e+09	0.7222	0.2109	45.66	0	C31	1	0.285714
2013	600508	0	0	672.49	38953996	8000000	12	1.31174e+10	0.3623	0.0162	62.43	1	B06	1	0.571429
2013	600509	0	0	648.29	699671232	2.19135e+07	11	1.12698e+10	0.6047	0.0622	37.18	1	D44	1	0.285714
2013	600521	0	0	603.92	32144680	1693218	10	4.4661e+09	0.324	0.1204	26.64	0	C27	1	0.571429
2013	600529	0	0	672.09	2.13847e+06	1572500	11	2.70546e+09	0.2497	0.0603	18.47	1	C30	1	0.142857
2013	600530	0	0	638.05		400	12	1.793e+09	0.1861	0.0599	18.17	1	C27	1	0.142857
2013	600531	0	0	543.04	126591824	6.91984e+07	11	8.06076e+09	0.824	-0.3474	42.46	1	C32	1	1
2013	600543	0	0	597.25		600625	9	1.21901e+09	0.1345	-0.0784	13.31	1	C15	1	0.285714
2013	600549	0	0	681.3	19360300	4.00948e+06	11	1.54495e+10	0.6075	0.1565	34.55	1	C32	1	0.428571
2013	600559	0	0	597.88	3.74914e+06	5611500	11	1.85726e+09	0.6638	0.105	36.11	1	C15	1	0.142857
2013	600567	0	0	735.3	382513696	1.60313e+07	12	1.81501e+10	0.6734	0.0351	33.82	0	C22	1	0.285714
2013	600569	0	0	719.62	84878368	3.16469e+06	12	3.18216e+10	0.7678	0.0054	60.11	1	C31	1	0.857143
2013	600572	0	0	679.04	2.14055e+06	350000	9	4.45385e+09	0.4181	0.1753	33.32	0	C27	1	0.714286
2013	600573	0	0	583.11	2854100	600000	10	1.15128e+09	0.071	0.0185	50.03	1	C15	1	0.714286
2013	600578	0	0	740.91	1459953536	1620000	11	3.08915e+10	0.4671	0.1742	62.14	1	D44	1	0.428571
2013	600585	0	0	800.41	121077704	103449338	16	93094479821	0.3688	0.167	36.2	1	C30	1	0.428571
2013	600586	0	0	655.68	3.14082e+06	778333	11	8.39153e+09	0.4988	0.0248	32.17	0	C30	1	0.142857
2013	600594	0	0	676.68	62712	300000	9	3.20087e+09	0.3963	0.223	24.08	0	C27	1	0.142857
2013	600608	0	0	708.45		26300	21	2.27776e+08	0.9454	-0.2185	12.01	1	C31	1	0.142857
2013	600618	0	0	637.51	-1163634	265968	21	5.99258e+09	0.5091	0.0086	50.29	1	C26	1	0.857143
2013	600630	0	0	703.37	2.90008e+06	549820	20	2.52188e+09	0.3778	0.0333	30.08	1	C17	1	0.142857
2013	600636	1	0	620.53	165128	553000	20	3.32473e+09	0.3702	0.0616	31.53	1	C26	1	0.857143
2013	600652	0	0	593.63		20380000	23	3.22022e+09	0.4662	0.002	9.09	0	B06	1	0.142857
2013	600660	0	0	746.18		3024500	20	14587083527	0.4621	0.2444	19.5	0	C30	1	1
2013	600664	0	0	675.87	5561966	2.60879e+06	20	1.64553e+10	0.4669	0.0156	45.06	1	C27	1	0.428571
2013	600671	0	0	520.2		335300	20	3.24584e+08	0.6975	0.0255	8.2	0	C27	1	0.142857
2013	600674	0	0	673.05	335415	5.86867e+06	20	1.72195e+10	0.3703	0.1313	52.79	1	D44	1	0.428571
2013	600691	0	0	687.45	171856192	1.202e+07	20	2.51127e+10	0.7478	0.005	38.49	1	C26	1	0.142857
2013	600714	0	0	603.99	5.69169e+06	900000	17	1.22423e+09	0.6322	0.0504	44.79	1	B06	1	0.142857
2013	600719	0	0	678.51	5.52779e+06	1344000	17	1.39516e+09	0.4857	0.0058	32.91	1	D44	1	0.285714
2013	600720	0	0	631.91	101328320	4.9766e+06	17	1.09325e+10	0.572	0.1154	13.24	1	C30	1	0.142857
2013	600722	0	0	699.72	2.7484e+06	105000	17	2.95402e+09	0.6198	-0.1326	56.08	1	C26	1	0.285714
2013	600725	0	0	612.42	10550974	75000	17	1.3574e+10	0.8676	0.0006	41.79	1	C25	1	0.571429
2013	600726	2	0	703.86	344774272	4.66072e+06	17	2.35484e+10	0.848	0.0142	44.8	1	D44	1	0.428571
2013	600731	0	0	646.96	6.72588e+06	426000	17	1.76192e+09	0.5212	0.0165	22.905	1	C26	1	0.285714
2013	600744	0	0	660.77	344130080	7.29034e+07	17	1.65499e+10	0.8812	0.0031	33.34	1	D44	1	0.285714
2013	600768	0	0	501.61		200000	17	7.05937e+08	0.8585	-0.3811	35.26	0	C32	1	0.142857
2013	600779	0	0	528.12	2.87711e+06	100000	17	2.03964e+09	0.2136	-0.1122	39.71	0	C15	1	0.285714
2013	600780	0	0	654.76	30080960	2.78416e+06	17	8.09396e+09	0.5177	0.0957	60.46	1	D44	1	0.571429
2013	600781	0	0	500.28	5074267	1640000	17	9.07128e+08	0.6307	0.0697	27.08	0	C27	1	0.142857
2013	600782	0	0	688.66	57067704	3.03949e+07	17	3.19146e+10	0.7454	0.0151	78.89	1	C31	1	0.571429
2013	600784	0	0	613.15		2350000	17	5.7147e+09	0.7922	0.0905	14.52	1	C31	1	0.285714
2013	600789	0	0	599.39	2.43661e+06	23571.4	16	4.07476e+09	0.5988	0.0025	24.59	1	C27	1	0.142857
2013	600792	0	0	578.82		1.43582e+06	16	6.1638e+09	0.4849	0.017	59.19	1	C25	1	0.571429
2013	600795	0	0	837.39	572191936	3.21043e+07	16	2.40677e+11	0.7561	0.1569	52.43	1	D44	1	0.571429
2013	600802	0	0	530.82	80503008	7.60395e+06	19	4.69252e+09	0.6172	0.0175	28.78	1	C30	1	0.285714
2013	600803	0	0	621.21		396000	19	8.57628e+09	0.5119	0.1884	30.97	0	C26	1	0.571429
2013	600810	0	0	723.3	10407235	250000	19	6.62695e+09	0.6494	0.0098	52.95	1	C28	1	1
2013	600812	0	0	583.28	309694	1.19611e+07	19	1.45601e+10	0.7153	0.0023	25.39	1	C27	1	0.142857
2013	600819	1	1	672.62	887089	505000	20	7.2362e+09	0.5019	0.0303	28.43	1	C30	1	0.142857
2013	600829	0	0	601.22		398939	19	3.70107e+09	0.3901	-0.0034	74.82	1	C27	1	0.714286
2013	600863	0	0	769.34	116878456	3.22974e+06	19	3.56048e+10	0.6107	0.1427	55.85	1	D44	1	0.142857
2013	600864	0	0	737.08	4234128	2.31576e+06	19	5.24722e+09	0.4015	0.108	43.59	1	D44	1	0.285714
2013	600882	0	0	569.66	1.92911e+06	3.00448e+06	18	1.77465e+09	0.1769	0.1521	13.71	1	B08	1	0.428571
2013	600883	0	0	595.2		45074.1	18	7.37466e+08	0.0715	0.0097	17.15	0	C30	1	0.142857
2013	600886	0	0	849.08	383294048	1.55648e+07	17	1.59559e+11	0.7886	0.1742	51.26	1	D44	1	0.571429
2013	600963	0	1	721.53	1.10613e+06	6.42919e+07	9	1.73278e+10	0.69	0.0036	37.34	1	C22	1	0.285714
2013	600971	0	0	603.34	41407900	1900000	9	1.33661e+10	0.465	0.0456	59.96	1	B06	1	0.142857
2013	600979	0	0	603.25	4.4575e+06	3.20655e+06	9	4.35792e+09	0.5858	0.0388	21.17	1	D44	1	0.428571
2013	600987	0	0	646.94	40320156	583650	9	3.45333e+09	0.3185	0.2015	31.55	0	C17	1	0.571429
2013	600997	0	1	664.27	47770896	434040	9	2.05221e+10	0.5709	0.0365	56.73	1	C25	1	0.571429
2013	601003	0	1	745.08	58098316	6.4092e+07	6	2.37514e+10	0.7638	0.0386	82.51	1	C31	1	1
2013	601005	0	0	584.63		892000	16	48045977000	0.7932	-0.2515	63.05	1	C31	1	0.571429
2013	601011	0	0	592.74	1288915	3.07889e+06	2	5.34533e+09	0.4556	0.0026	47.96	0	C25	1	0.571429
2013	601012	4	4	626.63	253088928	200000	1	4.68772e+09	0.3616	0.0242	18.04	0	C30	1	0.142857
2013	601101	0	0	682.5	44580424	139239	3	1.27507e+10	0.3436	0.0634	62.3	1	B06	1	0.571429
2013	601137	0	0	707.04		200000	2	2.6054e+09	0.2493	0.043	49.47	0	C32	1	0.571429
2013	601208	0	0	575.97	2.98416e+06	900000	2	2.43906e+09	0.1376	0.0323	37.75	0	C26	1	0.285714
2013	601216	0	0	600.24	9613789	900000	2	9.68792e+09	0.3917	0.0873	36.57	0	C26	1	0.428571
2013	601339	0	0	686.21	285037	228000	1	8.89054e+09	0.3008	0.0817	32.24	0	C17	1	0.428571
2013	601388	0	0	603.03	665304	150000	1	3.70433e+09	0.3984	0.0404	53.56	0	C32	1	0.285714
2013	601566	0	0	721.07		30000	2	5.21353e+09	0.1331	0.1189	58.34	0	C18	1	0.285714
2013	601599	0	0	624.9		330000	2	2.57794e+09	0.6051	0.0148	22.79	0	C17	1	0.142857
2013	601600	0	0	708.94	24810000	51066000	12	199507054000	0.7308	0.0135	38.56	1	C32	1	1
2013	601666	0	0	718.46	162742896	2.42239e+06	7	2.65037e+10	0.5447	0.0612	56.12	1	B06	1	0.571429
2013	601699	14	5	694.71	228590368	966209	7	4.56012e+10	0.6201	0.0673	62.67	1	B06	1	0.714286
2013	601718	0	0	744.29		39980000	3	1.87058e+10	0.4038	0.0848	66.33	1	C18	1	0.285714
2013	601898	0	0	756.4	3554661120	17730000	7	214943626000	0.5223	0.0418	57.36	1	B06	1	0.714286
2013	601899	0	0	699.12	11872362	51974492	10	66898389120	0.5054	0.0865	29.11	1	B09	1	1
2013	601958	0	0	617.63	176745152	4.40865e+06	5	1.54955e+10	0.1379	0.0137	74.09	1	B09	1	0.571429
2013	603399	0	0	612.88		119167	1	2.26893e+09	0.5279	0.0502	30.14	0	C32	1	0.428571
2013	603993	0	0	524.41	9155115	3.99584e+07	6	2.18991e+10	0.4113	0.0842	35	0	B09	1	0.571429
2014	12	8	1	636.13	602031424	6985967	22	15284388305	0.443	0.1003	3.62	1	C30	1	0.428571
2014	27	0	0	770.69	450208960	2.46001e+07	21	3.84414e+10	0.4705	0.1148	47.82	1	D44	1	0.285714
2014	37	0	0	685.6	6792200	3.31503e+06	20	5.05642e+09	0.7274	-0.3059	16.72	1	D44	1	0.142857
2014	401	0	0	268.5	50826064	4.40394e+08	18	4.40543e+10	0.695	-0.0207	38.63	1	C30	1	0.428571
2014	420	0	0	636.5	3750538	5.78341e+06	18	3.30859e+09	0.6921	-0.0017	11.22	1	C28	1	0.428571
2014	513	0	0	714.78		1.0954e+06	21	7.30261e+09	0.441	0.1356	37.87	0	C27	1	0.571429
2014	525	0	0	610.43	6853111	728163	21	1.0739e+10	0.6307	0.1022	44.75	0	C26	1	0.285714
2014	531	0	0	642.66	21214090	2.48652e+06	20	7.49317e+09	0.5359	0.228	26.12	1	D44	1	0.142857
2014	539	0	0	713.85	117286688	10728900	21	69084825852	0.5978	0.1558	67.392	1	D44	1	0.714286
2014	543	0	0	678.23	36120136	773960	21	2.29816e+10	0.4555	0.1304	42.69	1	D44	1	0.142857
2014	545	0	0	575.12	5932944	278474	21	2.1145e+09	0.232	0.0257	37.3	0	C26	1	0.714286
2014	546	0	0	598.49		1.07201e+06	21	4.08962e+09	0.5812	0.143	41.05	0	C30	1	0.142857
2014	553	0	0	620.74	22324772	2.02407e+06	21	2.9343e+09	0.3159	0.2447	20.15	1	C26	1	0.428571
2014	565	0	0	667.9		270000	20	9.53222e+08	0.3311	0.0699	40.54	1	C26	1	0.571429
2014	576	0	0	661.16	640489	47619.1	20	1.45624e+09	0.294	0.0097	41.55	0	C22	1	0.142857
2014	589	0	0	663.82	1.50586e+06	897424	18	9.73039e+09	0.6121	0.0442	25.2	1	C29	1	0.142857
2014	597	0	0	641.94		494951	18	8.57287e+09	0.6779	0.0304	23.01	1	C27	1	0.142857
2014	599	0	0	680.02	71781160	1.46389e+06	18	5.05145e+09	0.5045	0.0232	22.71	1	C29	1	0.142857
2014	600	0	0	722.89	271473376	1.03214e+07	18	2.52663e+10	0.5661	0.2427	67.21	1	D44	1	0.142857
2014	601	0	0	595.15	35977288	3510000	18	8.6118e+09	0.5358	0.0678	14.43	1	D44	1	0.142857
2014	606	0	0	641.52	234854	457143	18	1.32576e+09	0.3475	-0.1466	12.59	0	C27	1	0.142857
2014	615	0	0	666.71	1.84148e+06	1238000	18	1.49161e+09	0.4763	0.0202	16.38	0	C28	1	0.285714
2014	623	0	0	703.31	6.01361e+06	1.22835e+06	18	1.37695e+10	0.0806	0.112	24.09	0	C27	1	0.428571
2014	627	0	0	665.94		1.25914e+06	18	2.1085e+09	0.2935	0.0565	23.78	0	C26	1	0.428571
2014	629	0	1	359.71	92300464	1.63211e+06	18	5.23456e+10	0.7676	-0.4908	30.63	1	B08	1	0.857143
2014	635	0	0	693.3	35826912	750000	18	3.09714e+09	0.1063	0.0189	51.25	1	C26	1	0.571429
2014	650	0	0	704.03		267551	18	2.5971e+09	0.1675	0.1498	25.11	0	C27	1	0.142857
2014	657	0	0	606.21	1.50718e+06	1380000	18	7.81817e+09	0.4985	0.0119	60.94	1	C32	1	0.428571
2014	672	0	0	639.64	13277769	1.74644e+06	18	3.85037e+09	0.5388	0.208	31.19	0	C30	1	0.714286
2014	683	0	0	548.34		4.23467e+06	17	1.953e+10	0.5622	0.0324	36.49	0	C26	1	0.428571
2014	690	0	0	681.01	0	328000	17	9.55558e+09	0.4753	0.2037	30.24	0	D44	1	0.571429
2014	692	0	0	670.92		3.35831e+06	17	3.79331e+09	0.659	0.0364	35.1	1	D44	1	0.142857
2014	695	0	0	673.28	17931358	3.21814e+07	17	1.11334e+09	0.7129	0.0105	37.3	1	D44	1	0.285714
2014	703	0	0	679.91	1447511808	10703200	17	2.67325e+10	0.7376	-0.0565	70.03	0	C28	1	0.428571
2014	707	0	1	699.76	73402704	10250908	17	1.00459e+10	0.8531	0.0023	25.11	1	C26	1	0.285714
2014	709	0	0	762.49	570535424	5.7057e+07	17	1.70368e+11	0.7344	0.0159	42.48	1	C31	1	0.571429
2014	717	0	1	594.76	39185024	917833	17	1.85704e+10	0.8419	-0.4727	56.02	1	C31	1	0.857143
2014	720	0	0	718.35	170788352	735000	17	5.48471e+09	0.7948	0.1145	18.54	1	D44	1	0.142857
2014	726	0	0	681.59	50889964	9399000	17	8.62767e+09	0.1868	0.1396	14.69	0	C17	1	0.857143
2014	729	0	0	376.82	20671766	2.37471e+07	17	1.89307e+10	0.2933	0.0592	57.57	1	C15	1	0.714286
2014	737	0	0	273.86	1.17831e+06	1.16667e+06	17	3.05541e+09	0.8875	0.145	25.69	1	C26	1	0.142857
2014	739	0	0	675.83	23874628	1559051	17	5.06181e+09	0.5444	0.1417	22.5	0	C27	1	0.142857
2014	751	0	0	713.36	13552814	2.92357e+06	17	3.3287e+09	0.4243	0.0464	23.59	1	C32	1	0.142857
2014	756	0	0	575.93	511000	30450000	18	4.24515e+09	0.5496	0.0357	35.08	1	C27	1	0.285714
2014	758	0	0	719.11	2.45397e+06	1.01169e+07	17	1.91653e+10	0.6671	0.0502	33.75	1	B09	1	0.714286
2014	762	0	0	653.39	8576242	11976.7	17	2.66354e+09	0.2542	-0.0498	17.69	1	B08	1	0.571429
2014	766	0	0	621.51		490000	17	1.28559e+09	0.487	0.0078	17.82	0	C27	1	0.142857
2014	767	0	0	707.17	1636876928	887428	17	3.03016e+10	0.799	0.1111	30.17	1	D44	1	0.285714
2014	786	20	3	637.9	5.82256e+06	2.11148e+07	17	1.33726e+10	0.3625	0.1723	45.2	1	C30	1	0.285714
2014	789	0	0	663.59	34658336	1.78845e+08	17	8.83661e+09	0.5243	0.2084	42.58	1	C30	1	0.285714
2014	792	1	0	644.61	82016296	6282000	17	6.78993e+10	0.7161	0.0691	30.99	1	C26	1	0.428571
2014	795	0	0	713.2		91880	17	1.82521e+09	0.5721	0.0138	25.53	0	C30	1	0.285714
2014	807	0	0	704.6	9179850	7250000	16	2.4405e+10	0.8075	-0.1535	49.13	1	C32	1	0.714286
2014	818	0	0	664.27	47768004	9.48877e+06	17	2.66879e+09	0.2383	0.0434	39.14	0	C26	1	0.428571
2014	825	0	0	772.46	677409856	1.01053e+07	16	7.63058e+10	0.6599	0.0107	64.24	1	C31	1	0.857143
2014	830	0	0	713.66	8656974	4500000	16	1.98619e+10	0.6992	0.0604	33.6	1	C26	1	0.428571
2014	831	0	0	563.1	3.6158e+06	1.31659e+06	16	2.61482e+09	0.0156	-0.0245	23.98	1	C32	1	0.571429
2014	833	0	1	521.47	508230	1.19107e+06	16	1.24035e+09	0.3157	0.0332	25.6	1	C22	1	0.285714
2014	835	0	0	635.31	158412	250000	15	4.51216e+08	0.0841	0.0144	8.54	0	C25	1	0.142857
2014	850	0	0	722.09	7800000	2600000	16	6.67771e+09	0.407	0.0901	46.4	1	C17	1	0.571429
2014	858	0	3	639.37	2.83965e+06	2625000	16	4.64089e+10	0.1309	0.1502	36	1	C15	1	0.714286
2014	859	0	0	702.59	0	1.19906e+06	16	1.91663e+09	0.2752	0.0045	23.76	1	C29	1	0.285714
2014	875	0	0	635.63	699225280	3.11374e+07	12	2.03177e+10	0.7757	0.0133	14.7	1	D44	1	0.142857
2014	877	0	0	606.29		11103000	15	2.16276e+10	0.6262	0.0315	35.49	1	C30	1	0.571429
2014	878	3	2	787.54	103049680	1.14905e+07	16	2.48708e+10	0.7262	0.019	48.17	1	C32	1	1
2014	885	0	0	682.73	24893120	2.03555e+08	15	5.6628e+09	0.5025	0.0865	58.74	1	C30	1	0.571429
2014	898	0	1	698.96	580000000	19000000	17	91291000000	0.4721	0.0192	67.29	1	C31	1	0.857143
2014	902	0	0	661.63		1.5341e+06	15	5.18612e+09	0.4371	0.2016	48.24	0	C26	1	0.571429
2014	928	0	0	737.33	1.61558e+06	417440	15	1.07088e+10	0.7743	0.0686	35.13	1	C30	1	0.142857
2014	929	0	0	624.81		796833	15	1.52767e+09	0.2779	0.0963	21.31	0	C15	1	0.142857
2014	930	0	0	647.65		1.1145e+07	15	6.8642e+09	0.5478	0.0102	20.74	1	C26	1	0.571429
2014	932	0	0	770.7	430294560	1.39914e+08	15	7.3091e+10	0.7989	0.01	59.906	1	C31	1	0.571429
2014	933	0	0	630	37681984	1840000	15	5.11355e+10	0.7962	-0.0396	23.68	1	C32	1	0.571429
2014	935	0	0	660.26	5719419	7.70655e+06	15	4.70726e+09	0.2773	0.0487	48.14	0	C30	1	0.428571
2014	936	0	0	628.75		5000	15	3.47817e+09	0.3207	0.0282	43	0	C28	1	0.285714
2014	937	0	0	573.05	74082856	9.04717e+06	15	4.17235e+10	0.5024	-0.0079	45.93	1	B06	1	0.714286
2014	949	0	0	666.13	8205147	4568000	15	4.46853e+09	0.4609	0.0376	33.35	1	C28	1	0.428571
2014	950	0	0	660.81		1237233	15	6.83093e+09	0.6963	-0.1738	51.13	1	C26	1	0.571429
2014	952	0	1	612.24	7.38616e+06	279016	15	1.58247e+09	0.6806	-0.4542	15.11	1	C27	1	0.428571
2014	953	0	0	552.23	6.50966e+06	1.99984e+06	15	1.5936e+09	0.8496	0.0744	42.34	1	C26	1	0.285714
2014	958	0	0	654.5	71597064	95000	15	2.18988e+09	0.6207	0.2379	38.05	1	D44	1	0.142857
2014	959	0	0	704.5		1224906	15	6.15463e+10	0.6116	-0.0012	79.38	1	C31	1	0.285714
2014	966	0	0	723.26	69719864	620000	14	1.03926e+10	0.7566	0.312	37.39	1	D44	1	0.142857
2014	968	0	0	519.65	3.21392e+06	1.35714e+06	14	1.54312e+10	0.8139	-0.3919	49.45	1	C25	1	0.571429
2014	983	0	0	720.02	87395200	8.17135e+06	14	4.8197e+10	0.6118	0.0187	54.4	1	B06	1	0.571429
2014	985	0	0	700.07	1.0375e+06	200000	14	6.35076e+08	0.2097	0.0277	39.34	1	C26	1	0.428571
2014	989	0	0	701.4		482852	14	2.14934e+09	0.2513	0.1528	40.35	0	C27	1	0.142857
2014	1896	0	0	651.49	23895826	333333	16	1.21414e+10	0.694	0.1268	60.74	1	D44	1	0.571429
2014	2004	0	0	691.42		888605	10	1.35681e+10	0.5824	0.0787	14.81	0	C26	1	0.428571
2014	2012	0	0	646.71		200000	10	1.58581e+09	0.2159	0.0402	17.59	0	C22	1	0.285714
2014	2018	0	0	697.52		487000	10	3.03666e+09	0.1038	0.0388	60.78	0	C26	1	0.857143
2014	2020	0	0	686.27	5.1813e+06	253143	10	2.06466e+09	0.3226	0.0766	21.08	0	C27	1	0.285714
2014	2034	0	0	608.16		1280000	10	1.26434e+09	0.5829	-0.0862	33.76	0	C17	1	0.428571
2014	2036	0	0	614.12		150000	10	9.12072e+08	0.1364	0.0194	30.08	0	C18	1	0.142857
2014	2042	0	0	354.47		164004	9	8.86096e+09	0.6084	0.0482	42.47	0	C17	1	0.285714
2014	2053	0	0	687		1.54272e+06	8	3.83739e+09	0.7429	0.0342	40.59	1	C26	1	0.571429
2014	2064	0	0	688.59		1067596	8	4.43268e+09	0.2912	0.1307	29.66	0	C28	1	1
2014	2066	0	0	741.33	264126	3085000	8	3.25783e+09	0.7095	0.0508	44.67	1	C30	1	0.142857
2014	2068	0	0	642.24		5.222e+06	8	6.78632e+09	0.7792	0.0681	43.44	1	C26	1	0.285714
2014	2078	1	0	768.06	338984640	1.45288e+07	8	1.62933e+10	0.6425	0.0939	65.16	0	C22	1	0.285714
2014	2083	0	0	589		1.32958e+06	8	7.77183e+09	0.6433	0.0271	24.65	0	C17	1	0.142857
2014	2088	0	0	722.86		1.66667e+06	8	1.9731e+09	0.2051	0.05	33.03	0	C30	1	0.428571
2014	2092	0	0	630.38	68595328	2.39125e+06	8	3.17141e+10	0.6776	0.033	24.49	1	C26	1	0.857143
2014	2096	0	0	697.27		500000	8	3.09478e+09	0.3205	0.1043	46.62	1	C26	1	0.142857
2014	2102	0	0	523.12		969148	8	4.46243e+09	0.5389	0.0016	15.02	0	C30	1	0.428571
2014	2108	0	0	727.62		106732	7	2.51911e+09	0.3541	0.104	30.25	0	C29	1	0.428571
2014	2125	0	0	642.13	26917108	9.21567e+06	7	1.54475e+09	0.7968	-0.1921	46.76	1	C26	1	0.714286
2014	2128	0	0	726.37	218259232	472710	7	1.39358e+10	0.395	0.0738	59.16	1	B06	1	0.142857
2014	2136	0	0	708.95	24519046	6000000	7	1.04572e+09	0.428	0.0053	30.91	1	C26	1	0.571429
2014	2145	0	0	287.55	7754842	328717	7	3.88509e+09	0.5924	0.0218	26.92	0	C26	1	0.285714
2014	2149	0	0	627.63		50000	7	2.89687e+09	0.6271	0.0362	36.47	1	C32	1	0.142857
2014	2154	0	0	650.23		92300	7	4.349e+09	0.3731	0.0492	10.3	0	C18	1	0.142857
2014	2155	0	1	562.97	35902748	5854407	7	4.90289e+09	0.3439	0.0373	34.54	1	B09	1	0.428571
2014	2170	4	0	737.81		2618521	7	3.13339e+09	0.4889	0.117	28.3	0	C26	1	0.285714
2014	2215	0	1	671.5		5.72944e+06	6	2.52623e+09	0.3797	0.1238	29.63	0	C26	1	0.142857
2014	2225	0	0	734.83	31159888	600000	6	4.89946e+09	0.5027	0.0678	13.73	0	C30	1	0.285714
2014	2233	0	0	697.82	23832228	662500	6	5.40811e+09	0.2133	0.1428	20.12	0	C30	1	1
2014	2235	0	0	648.52		100000	6	6.15982e+08	0.4166	-0.2711	27.51	0	C22	1	0.285714
2014	2237	0	0	648.4	44291644	1309000	6	1.12182e+10	0.6803	0.0664	35.5	0	C32	1	0.857143
2014	2246	1	0	721.94	16573578	460000	6	1.65375e+09	0.297	0.0693	36.19	1	C26	1	0.857143
2014	2250	0	0	659.3	18274348	39260	6	5.79712e+09	0.3984	0.1602	34.85	0	C26	1	0.714286
2014	2254	0	1	674.6	2.48456e+06	150000	6	2.59702e+09	0.2153	0.0823	39.31	1	C28	1	0.285714
2014	2258	0	0	570.79	103044680	1610000	6	2.04213e+09	0.312	0.0678	27.26	1	C26	1	0.714286
2014	2263	0	0	592.05		11111.1	6	3.49467e+09	0.2569	-0.0033	37.14	0	C29	1	0.142857
2014	2271	0	0	689.36		1050000	6	5.14122e+09	0.3266	0.1683	31.7	0	C30	1	0.857143
2014	2274	0	0	657.22	3.83069e+06	960000	6	6.29247e+09	0.7025	-0.0661	32.37	0	C26	1	0.428571
2014	2304	0	0	708.94		95000	5	2.87577e+10	0.314	0.2285	34.16	1	C15	1	0.714286
2014	2317	0	0	666.66		20454.6	5	2.30637e+09	0.1767	0.1137	31.9	0	C27	1	0.285714
2014	2343	0	0	681.19	3749151	234000	4	1.747e+09	0.204	0.0495	11.46	0	C29	1	0.285714
2014	2349	0	0	709.33	3.27897e+06	170000	4	1.88656e+09	0.1866	0.0265	41.3	1	C27	1	0.285714
2014	2360	0	0	723.84		66410	4	1.36614e+09	0.2538	0.1349	23.08	0	C26	1	0.428571
2014	2365	0	0	720.99	1.21561e+06	483000	4	1.18703e+09	0.0667	0.0286	22.63	0	C27	1	0.142857
2014	2370	0	0	709.22		36545.1	4	8.48527e+08	0.1193	0.0543	35.2	0	C27	1	0.142857
2014	2377	0	0	626.31		700000	4	2.31764e+09	0.6151	0.052	42.45	0	C25	1	0.142857
2014	2378	0	0	635.37	10812989	2.28e+06	4	3.16512e+09	0.3471	0.0315	75.52	0	C32	1	0.142857
2014	2381	0	0	714.2	59966756	239100	4	1.51072e+09	0.2105	0.1123	24.36	0	C29	1	0.285714
2014	2386	1	0	706.79	33146790	1.61229e+07	4	1.50973e+10	0.7097	0.0089	17.52	1	C26	1	0.285714
2014	2391	0	0	663.54	33308592	500000	4	3.1098e+09	0.2693	0.1022	34.89	0	C26	1	0.571429
2014	2394	0	0	737.87	31776512	5900000	4	4.29046e+09	0.3665	0.1159	40.45	0	C17	1	0.714286
2014	2399	0	0	685.85		300000	4	9.93035e+09	0.1589	0.0401	36.94	0	C27	1	0.285714
2014	2407	0	0	579.7	3.2144e+06	4.269e+06	4	3.16386e+09	0.4768	0.0047	15.57	0	C26	1	0.142857
2014	2408	0	0	580.46	47634868	4405013	4	6.54079e+09	0.4314	0.0835	63.68	0	C26	1	0.571429
2014	2411	0	0	711.44	3.31229e+06	450000	4	1.56161e+09	0.4304	0.0338	18.82	0	C26	1	0.285714
2014	2428	0	0	701.18	42920552	83757.8	4	2.03833e+09	0.2026	0.0771	18.9	0	C32	1	0.428571
2014	2440	0	0	482.94	14505720	1.61784e+06	4	7.79583e+09	0.2223	0.2286	30.74	0	C26	1	0.285714
2014	2442	0	0	560.23	15678162	1263000	4	3.16095e+09	0.6402	0.0132	48.34	0	C26	1	0.714286
2014	2461	0	0	556.61	10530270	2.07422e+06	4	6.28454e+09	0.4649	0.0207	51.94	1	C15	1	0.142857
2014	2466	0	0	717.87	1.60064e+06	440000	4	6.12855e+09	0.2258	0.0593	36.22	0	C26	1	0.428571
2014	2470	0	0	744.99		230000	4	1.10113e+10	0.3652	0.1259	39.25	0	C26	1	0.714286
2014	2479	4	5	700.58	195614560	5.23123e+06	4	3817770559	0.3524	0.0885	37.67	0	D44	1	0.142857
2014	2486	0	0	680.01		450195	4	1.65978e+09	0.3673	0.0224	22.56	0	C18	1	0.142857
2014	2494	0	0	694	3.71325e+06	332927	4	2.14033e+09	0.3404	0.068	35.81	0	C19	1	0.285714
2014	2496	0	0	717.13	47600252	200000	4	4.62354e+09	0.5068	0.078	52.83	0	C26	1	0.285714
2014	2511	0	0	636.26	1.44507e+06	160400	4	4.55e+09	0.4836	0.0287	30.06	0	C22	1	0.428571
2014	2516	0	0	749.22	455099200	20000	4	3.45008e+09	0.4475	0.0897	54.87	0	C17	1	0.285714
2014	2521	0	0	733.65	262618	200000	4	4.02757e+09	0.3629	0.1063	25.59	0	C22	1	0.285714
2014	2538	0	0	712.58	1.67723e+06	728765	3	3.37942e+09	0.4772	0.0815	42.3	0	C26	1	0.142857
2014	2566	0	0	588.64		35555.6	3	2.49035e+09	0.2968	0.055	38.88	0	C27	1	0.142857
2014	2569	0	0	500.56		713840	3	8.13858e+08	0.3766	-0.2032	59.55	0	C18	1	0.142857
2014	2578	0	0	718.83	388828	640000	3	1.30779e+09	0.2377	0.0351	32.05	0	C32	1	0.142857
2014	2581	0	0	630.19		111537	3	7.69487e+08	0.0261	0.1087	38.69	0	C26	1	0.142857
2014	2584	0	0	678.86		2.58533e+06	3	1.66132e+09	0.315	0.0716	18.3	0	C26	1	0.714286
2014	2588	0	0	646.11		6190.62	3	5.09271e+09	0.3996	0.1619	23.15	0	C26	1	0.285714
2014	2596	0	0	704.27		457400	3	2.08796e+09	0.3795	0.0175	18.31	0	C30	1	0.142857
2014	2641	0	0	683.92		755289	3	3.47224e+09	0.3635	0.1018	43.5	0	C29	1	0.428571
2014	2646	0	0	653.44	116301656	90000	3	2.50256e+09	0.1112	0.1426	65	0	C15	1	0.285714
2014	2648	0	0	614.02	16360989	40000	3	7.61444e+09	0.5339	0.0092	49.56	0	C26	1	0.428571
2014	2666	0	0	713.14		50000	2	2.00203e+09	0.1914	0.1004	44.25	0	C26	1	0.142857
2014	2674	0	0	649.13	26040600	210000	2	2.31889e+09	0.3029	0.0742	34.85	0	C19	1	0.857143
2014	2676	0	0	738.75		713000	2	1.75266e+09	0.3796	0.0467	46.56	0	C29	1	0.142857
2014	2688	0	1	616.66	46600056	1.17085e+06	2	1.51863e+09	0.3704	0.0838	39.77	0	C27	1	0.285714
2014	300006	0	0	724.12		4166.67	5	2.2439e+09	0.5468	0.0111	25.4	0	C27	1	0.142857
2014	300021	0	0	737.61		4560500	5	1.53374e+09	0.6875	0.0432	51.07	0	C29	1	0.142857
2014	300072	8	1	704.5	104683	88500	4	5.28082e+09	0.604	0.1966	28.36	0	C26	1	0.285714
2014	300086	0	0	576.68		85000	4	1.92717e+09	0.0511	0.032	50.86	0	C27	1	0.142857
2014	300093	0	0	711.95		300000	4	1.59623e+09	0.4519	0.022	26.91	0	C30	1	0.142857
2014	300107	0	0	563.92	4417764	510000	4	9.13762e+08	0.0546	0.047	40.36	0	C26	1	0.285714
2014	300108	0	0	714.21	14634399	500000	4	2.16791e+09	0.2988	0.0378	24.86	0	C26	1	0.142857
2014	300119	0	0	653.7		480000	4	1.98294e+09	0.1297	0.0167	42.78	0	C27	1	0.142857
2014	300121	0	0	635.36	19423.8	1.1171e+07	4	1.21808e+09	0.6135	0.0573	49.47	0	C26	1	0.285714
2014	300132	0	0	657.13	193980	180000	4	1.05465e+09	0.4305	0.0869	24.34	0	C26	1	0.714286
2014	300147	0	0	711.12	5.25292e+06	300000	4	3.58828e+09	0.4785	0.1157	34.06	0	C27	1	0.142857
2014	300158	0	0	592.03		800000	3	2.85834e+09	0.3108	0.0175	59.08	0	C27	1	0.142857
2014	300174	0	0	667.4		11935184	3	6.06339e+08	0.1773	0.0163	44.43	0	C26	1	0.571429
2014	300194	0	0	622.86		30000	3	1.83219e+09	0.0681	0.0269	46.12	0	C27	1	0.142857
2014	300196	0	0	730.52		230000	3	1.53532e+09	0.2581	0.1306	39.38	0	C30	1	0.142857
2014	300200	0	0	669.04		160000	3	8.28533e+08	0.0853	0.0645	37.53	0	C26	1	0.142857
2014	300218	0	0	667.68		205000	3	1.75686e+09	0.4408	0.06	22.02	0	C29	1	0.285714
2014	300221	0	0	739.67		31650	3	1.22652e+09	0.421	0.0328	26.04	0	C29	1	0.142857
2014	300239	0	0	669.55	417244	1.22661e+06	3	5.3057e+08	0.3581	0.0144	37.75	0	C27	1	0.142857
2014	300243	0	0	716.14	6897268	425052	3	8.58075e+08	0.5067	0.0825	22.61	0	C26	1	0.142857
2014	300261	0	0	690.81	22973224	20000	3	1.31227e+09	0.4601	0.0743	52.39	0	C26	1	0.142857
2014	300325	0	0	633.29	61725940	150000	2	1.8091e+09	0.563	0.0772	32.9	0	C29	1	0.142857
2014	300335	9	0	537.2		165000	2	1.03513e+09	0.2396	0.0799	17.48	0	D44	1	0.285714
2014	300344	0	0	657.86	2.83421e+06	210312	2	9.04601e+08	0.2116	-0.0287	28.33	0	C30	1	0.285714
2014	600010	0	0	592.71	409264800	1000000	13	1.03666e+11	0.8152	0.0105	50.77	1	C31	1	0.428571
2014	600011	7	0	811.65	4825596416	143496814	20	272164949588	0.6935	0.1602	35.14	1	D44	1	0.285714
2014	600021	3	54	784.23	1425099776	5.27312e+07	11	4.73437e+10	0.6973	0.1363	42.84	1	D44	1	0.857143
2014	600022	0	0	613.84	40599500	1030000	10	4.69627e+10	0.7516	-0.1195	39.59	1	C31	1	1
2014	600027	0	0	767.67	15560526848	25820000	15	188264582000	0.7716	0.1735	50.04	1	D44	1	0.428571
2014	600056	0	0	727.23	250000	96000	17	1.42036e+10	0.6141	0.112	43.56	1	C27	1	0.285714
2014	600062	0	0	627		200000	17	6.6193e+09	0.1412	0.0956	49.12	1	C27	1	0.857143
2014	600063	0	1	693.1	23450468	1.46509e+07	17	7.29237e+09	0.4941	0.0499	30.1956	1	C28	1	1
2014	600074	0	0	610.53	337954	297000	17	1.00995e+09	0.26	0.0304	15.98	0	C29	1	0.142857
2014	600078	0	0	664.61		500000	17	5.12133e+09	0.62	0.0208	25.78	0	C26	1	0.714286
2014	600085	0	0	721.4		1.02596e+06	17	1.29467e+10	0.3321	0.145	54.86	1	C27	1	0.571429
2014	600096	0	0	748.5	73823408	3916740	17	6.85091e+10	0.901	-0.4064	53.83	1	C26	1	0.714286
2014	600098	0	0	763.88	90784352	1.29692e+07	17	33779155982	0.4857	0.0982	62.69	1	D44	1	0.857143
2014	600103	0	0	641.96	1171314	814286	17	3.37839e+09	0.5917	0.0298	9.89	1	C22	1	0.857143
2014	600111	0	0	641.29	9243577	108333	17	1.70862e+10	0.406	0.026	38.92	1	C32	1	0.714286
2014	600117	1	1	568.94	626244800	3.43266e+06	17	2.26873e+10	0.8458	0.0206	49.87	1	C31	1	0.571429
2014	600123	0	0	534.09	15428130	1.32148e+07	16	2.18331e+10	0.5322	-0.0017	45.11	1	B06	1	0.571429
2014	600126	0	0	642.36	3874053	7.96324e+07	16	7.02852e+09	0.4833	0.0066	65.07	1	C31	1	0.571429
2014	600129	0	0	577.43		180000	17	1.03523e+10	0.8455	-0.1651	38.81	1	C27	1	0.142857
2014	600132	0	0	560.3	24083092	919000	17	3.92529e+09	0.6385	-0.0222	42.54	0	C15	1	0.142857
2014	600139	0	0	535.75	13393046	103000	16	6.46821e+09	0.6618	0.0058	40.46	0	B09	1	0.142857
2014	600143	0	1	661.1		1.52759e+07	10	1.37381e+10	0.4052	0.059	17.63	0	C29	1	0.285714
2014	600156	0	0	603.9		1055000	16	1.1108e+09	0.3266	-0.0441	40.11	1	C17	1	0.142857
2014	600157	0	0	538.39	15622436	300000	16	5.21095e+10	0.738	0.0355	40.88	0	B06	1	0.142857
2014	600161	0	0	667.23	9126053	644881	16	6.01545e+09	0.6313	0.102	53.3	1	C27	1	0.857143
2014	600167	0	0	637.68	10589285	1318600	15	2.8931e+09	0.6575	0.1643	46.97	0	D44	1	0.142857
2014	600176	0	0	695.78		857446	15	1.93251e+10	0.7882	0.1156	33.82	1	C30	1	0.714286
2014	600179	0	0	540.45	11017983	692308	16	1.56399e+09	0.9961	-50.0819	44.95	1	C25	1	0.142857
2014	600188	0	2	699.34	164236992	13255000	16	131135198000	0.6672	0.0426	52.86	1	B06	1	0.857143
2014	600195	0	0	700.19		37735.8	15	4.27949e+09	0.2596	0.0895	53.05	1	C27	1	0.571429
2014	600196	0	2	651.72		4.77735e+07	16	3.53363e+10	0.4594	0.1241	39.83	0	C27	1	0.714286
2014	600199	0	0	653.86		156000	16	3.22026e+09	0.3108	0.0399	32.07	1	C15	1	0.285714
2014	600210	0	0	660.54		524208	15	1.07953e+10	0.6372	0.0445	22.99	0	C29	1	0.285714
2014	600216	0	0	582.44		112800	15	7.86943e+09	0.1662	0.0261	22.14	0	C27	1	0.428571
2014	600220	0	0	632.5	43040252	367090	15	3.87732e+09	0.5047	0.0476	8.448	0	C17	1	0.142857
2014	600226	0	0	661.06	24030188	1446800	15	2.33378e+09	0.3788	0.053	34.27	1	C26	1	0.714286
2014	600229	0	2	626.23	270575552	1563500	14	3.16143e+09	0.5936	0.0597	34.26	1	C26	1	0.428571
2014	600230	0	0	667.65	3.00549e+06	50004	14	4.70178e+09	0.588	-0.1122	51.24	1	C26	1	0.571429
2014	600231	0	0	562.66	102129584	1.75875e+07	14	1.43216e+10	0.7845	-0.2309	53.67	1	C31	1	0.714286
2014	600235	0	0	636.39		234000	14	2.37638e+09	0.3979	0.0006	37.69	1	C22	1	0.285714
2014	600236	0	0	732.06	12591949	5868500	14	2.21423e+10	0.7373	0.1634	50.51	1	D44	1	0.142857
2014	600249	0	0	635.78		526897	10	4.10897e+09	0.4435	-0.0142	18.52	1	C26	1	0.142857
2014	600252	0	0	636.26		145770	14	8.02622e+09	0.2627	0.2694	22.522	0	C27	1	0.428571
2014	600259	0	0	587.9	8782454	2.16955e+07	14	3.7272e+09	0.7166	0.0174	44.31	1	B09	1	0.571429
2014	600267	1	0	628.82		253000	14	1.72983e+10	0.5222	0.0668	33.22	1	C27	1	0.714286
2014	600273	0	0	681.72	206128448	389550	11	5.00781e+09	0.4265	0.2027	43.58	0	C17	1	0.428571
2014	600277	0	0	652.04	34604856	4973000	14	2.01616e+10	0.5085	0.0234	59.32	0	C26	1	0.142857
2014	600295	0	0	593.05	415631104	397000	19	4.39716e+10	0.6991	0.0656	40.7	0	C31	1	0.428571
2014	600300	0	0	663.32	2.6735e+06	1.61567e+06	14	7.52045e+09	0.555	0.0535	31.87	0	C15	1	0.285714
2014	600308	0	0	684.66	101782688	5.30733e+07	14	1.7066e+10	0.618	0.0079	34.39	0	C22	1	0.714286
2014	600309	3	2	678.61	1583675136	6.6825e+06	13	4.15921e+10	0.6806	0.2422	50.5	1	C26	1	0.428571
2014	600318	0	0	632.11	6.49721e+06	1200000	14	1.90042e+09	0.4293	0.0971	33.06	0	C30	1	0.142857
2014	600319	0	0	406.71	23405468	7000	13	2.28935e+09	0.906	-0.9152	17.5	1	C26	1	0.285714
2014	600328	0	0	538.99	42575104	3.29694e+06	14	6.82271e+09	0.7956	-0.0669	43.78	1	C26	1	0.571429
2014	600331	0	0	514.88	32283292	6.46688e+06	13	1.05042e+10	0.4979	-0.0536	28.17	0	C32	1	0.857143
2014	600332	0	0	356.64	2.47134e+06	1.09297e+06	17	1.42108e+10	0.4399	0.1521	45.24	1	C27	1	0.857143
2014	600338	0	0	520.12	700891	222051	14	4.99309e+08	0.8764	0.168	29.44	0	C32	1	0.285714
2014	600339	0	0	621.08	2.16903e+06	93333.4	14	3.93385e+09	0.7292	-0.184	22.82	1	C26	1	0.714286
2014	600348	0	0	629.41	73388904	3.11048e+06	11	3.00941e+10	0.5533	0.0476	58.34	1	B06	1	0.571429
2014	600351	0	0	673.69	5886300	296187	12	3.185e+09	0.4286	0.0907	21.52	0	C27	1	0.571429
2014	600367	0	3	663.58	25060716	416240	13	1.80468e+09	0.2628	0.0218	37.44	1	C26	1	0.285714
2014	600370	0	0	291.97	38848412	20000	11	1.55405e+09	0.102	0.0218	50.33	0	C17	1	0.285714
2014	600380	0	0	622.86		1.21366e+06	13	1.20843e+10	0.4587	0.1045	48.03	0	C27	1	0.428571
2014	600389	0	0	641.2	76186760	2.82727e+06	13	3.28678e+09	0.5944	0.1513	29.19	1	C26	1	0.571429
2014	600390	0	0	594.66		332417	13	2.15866e+09	0.5487	-0.0244	31.5	1	C31	1	0.571429
2014	600396	0	0	686.88	452134080	571565	13	1.50108e+10	0.8023	0.1548	19.69	1	D44	1	0.285714
2014	600397	0	0	616.87	52821352	150000	12	9.22149e+09	0.6182	0.0199	43.74	1	B06	1	0.428571
2014	600400	0	0	670.15	22446.7	436667	13	5.78877e+09	0.6999	0.0423	49.59	0	C18	1	0.142857
2014	600409	0	0	688.93	70349928	2.9329e+06	11	2.00259e+10	0.6713	0.0737	39.67	1	C26	1	0.428571
2014	600425	0	0	562.75	171920368	9.49629e+06	11	1.2059e+10	0.5131	-0.0202	26.21	1	C30	1	0.142857
2014	600432	0	0	474.85	8407390	1000000	11	2.64541e+10	0.7007	-0.0767	22.62	1	C32	1	0.714286
2014	600436	0	0	706.45		472575	11	3.64964e+09	0.1815	0.1466	57.92	1	C27	1	0.571429
2014	600448	0	0	694.08		5096000	13	2.11872e+09	0.6102	0.0276	15.31	1	C17	1	0.142857
2014	600449	0	0	675.99	335910272	1300000	11	8.12991e+09	0.4465	0.0733	47.56	1	C30	1	0.142857
2014	600459	0	0	700.19		2.16859e+06	11	2.8732e+09	0.3635	0.05	41.68	1	C32	1	0.571429
2014	600462	0	0	560.92	5149343	900000	11	4.29866e+08	0.2544	0.0069	24.68	0	C22	1	0.142857
2014	600479	0	0	607.56		694000	10	2.22893e+09	0.3783	0.0849	20.21	1	C27	1	0.285714
2014	600483	0	0	678.57	438432032	1430000	10	1.43542e+10	0.5736	0.1307	77.07	1	D44	1	0.285714
2014	600486	2	8	713.88	84028816	1140000	12	4.30777e+09	0.3511	0.1678	36.17	1	C26	1	1
2014	600488	0	0	683.12	1.39723e+06	43636.4	13	2.8968e+09	0.1731	0.0362	46.8	1	C27	1	0.571429
2014	600493	0	0	663.92		784314	10	1.08949e+09	0.4196	0.0158	28.5	0	C17	1	0.428571
2014	600507	0	0	591.96	164410832	3730000	11	9.28745e+09	0.6551	0.1869	45.66	0	C31	1	0.571429
2014	600508	0	0	679.54	11194404	1000000	13	1.40356e+10	0.3917	0.0018	62.43	1	B06	1	0.714286
2014	600509	0	0	675.63	1582726656	1.84383e+06	12	1.42951e+10	0.6825	0.0791	37.18	1	D44	1	0.285714
2014	600516	0	0	631.86	22883126	995500	12	9.58349e+09	0.372	0.0438	46.23	0	C30	1	0.428571
2014	600521	0	0	636.52	48624880	593000	11	4.51002e+09	0.2758	0.0786	26.92	0	C27	1	0.428571
2014	600529	0	0	676.03	2.00468e+06	250000	12	2.81818e+09	0.2457	0.0582	18.47	1	C30	1	0.142857
2014	600531	0	0	507.6	87549312	1.6246e+08	12	8.77189e+09	0.8365	0.0189	42.46	1	C32	1	0.571429
2014	600538	0	0	611.58	1296336	790000	11	9.91158e+08	0.2639	-0.0888	25.55	0	C26	1	0.428571
2014	600543	0	0	591.8		40625	10	1.26371e+09	0.1478	0.0158	13.31	1	C15	1	0.428571
2014	600547	0	0	842.7	16038816	1.11585e+07	11	2.2599e+10	0.563	0.0864	50.25	1	B09	1	0.428571
2014	600549	0	0	644.08	26725068	8.26268e+06	12	1.73182e+10	0.475	0.1027	32.82	1	C32	1	0.428571
2014	600559	0	0	736.25	3448339	3221500	12	2.24351e+09	0.7025	0.0886	36.11	1	C15	1	0.142857
2014	600566	0	0	621.99	1310214	360000	13	3.35772e+09	0.3168	0.2264	66.13	0	C27	1	0.285714
2014	600567	0	0	610.41	42996492	13252200	13	1.84998e+10	0.6761	0.0185	33.82	0	C22	1	0.142857
2014	600569	0	0	735.24	35211324	2.65472e+06	13	3.21466e+10	0.7626	0.0044	60.11	1	C31	1	1
2014	600573	0	0	603.68	7.20838e+06	740000	11	1.18125e+09	0.0734	0.0285	50.03	1	C15	1	0.714286
2014	600578	0	0	808.4	483431968	12205100	12	4.00143e+10	0.5517	0.1781	62.14	1	D44	1	0.428571
2014	600595	0	0	494.46		30280000	12	2.51681e+10	0.755	-0.029	52.83	0	C32	1	0.428571
2014	600614	0	0	584.94		406821	22	6.29146e+09	0.5768	0.0285	28.48	0	C27	1	0.142857
2014	600616	0	0	563.61	6.39785e+06	40000	22	2.21132e+09	0.1285	0.0354	34.9	1	C15	1	0.285714
2014	600618	0	0	613.7		101600	22	5.75472e+09	0.6079	-0.2604	50.29	1	C26	1	1
2014	600623	0	0	685.45		3610000	22	1.44159e+10	0.6554	0.0905	65.66	1	C29	1	0.714286
2014	600630	0	0	710.77	0	1944000	21	2.30728e+09	0.2923	0.039	30.08	1	C17	1	0.142857
2014	600636	0	0	239.47	0	1.0602e+07	21	3.8813e+09	0.4565	0.0233	31.53	1	C26	1	0.714286
2014	600652	0	0	584.49		10300000	24	4.47528e+09	0.4032	-0.0794	17.11	0	B06	1	0.285714
2014	600660	0	0	760.28		962000	21	16875594048	0.4784	0.2519	19.5	0	C30	1	0.857143
2014	600664	0	0	485.26	4.753e+06	2.60879e+06	21	1.62431e+10	0.4601	0.0225	45.06	1	C27	1	0.285714
2014	600668	0	0	679.14	6676575	1410000	21	3.76192e+09	0.4054	0.1429	16.15	1	C30	1	0.285714
2014	600674	0	0	682.41	56714744	2.47861e+06	21	2.14831e+10	0.283	0.2286	49.4	1	D44	1	0.428571
2014	600688	2	1	673.81	103758000	24600000	21	31145983000	0.4593	-0.0416	50.56	1	C25	1	1
2014	600714	0	0	511.32	3.9121e+06	7900000	18	1.29125e+09	0.6509	0.0165	44.79	1	B06	1	0.142857
2014	600720	0	0	671.97	21691786	3.78771e+06	18	1.08375e+10	0.5149	0.1057	13.24	1	C30	1	0.142857
2014	600725	0	0	433.26	20060074	10021000	18	1.26349e+10	0.9523	-2.1454	41.79	1	C25	1	0.857143
2014	600726	0	0	561.47	87580208	4.77668e+06	18	2.38157e+10	0.8403	0.0416	44.8	1	D44	1	0.285714
2014	600731	0	0	627.59	3.94818e+06	3028000	18	1.67526e+09	0.5243	0.0238	22.905	1	C26	1	0.428571
2014	600746	0	0	470.72	2.00133e+06	420000	18	5.59098e+08	0.2176	0.0239	57.01	1	C26	1	0.428571
2014	600768	0	0	548.95		133000	18	7.16269e+08	0.862	0.0263	35.26	0	C32	1	0.142857
2014	600780	0	0	531.14	5126727	3.02033e+06	18	8.34209e+09	0.4716	0.1298	60.46	1	D44	1	0.285714
2014	600781	0	0	579.27		1640000	18	1.0658e+09	0.6474	0.0424	27.08	0	C27	1	0.142857
2014	600782	0	0	731.07	75698704	3.7541e+07	18	3.04954e+10	0.7197	0.0501	78.89	1	C31	1	0.571429
2014	600789	0	0	511.37	1829915	22572	17	4.08492e+09	0.6318	-0.0909	24.59	1	C27	1	0.142857
2014	600792	0	0	578.81	9866810	2.37582e+06	17	6.52578e+09	0.4757	0.0111	59.19	1	C25	1	0.428571
2014	600795	0	0	729.27		8594200	17	2.46253e+11	0.7329	0.1385	47.99	1	D44	1	0.571429
2014	600801	16	5	665.67	371913440	171117755	20	26056706397	0.5758	0.1351	39.88	0	C30	1	0.285714
2014	600802	0	0	525.98	55875448	1.0468e+07	20	5.40274e+09	0.607	0.0344	28.78	1	C30	1	0.428571
2014	600803	0	0	689.66		2500000	20	9.46195e+09	0.4652	0.182	30.97	0	C26	1	0.285714
2014	600810	0	0	686.21	1.49744e+06	30000	20	7.91503e+09	0.6736	0.0333	52.95	1	C28	1	0.142857
2014	600812	0	0	571.75	277291	717476	20	1.55641e+10	0.6629	0.0061	36.93	1	C27	1	0.428571
2014	600819	0	1	609.72	2.27263e+06	933000	21	7.95931e+09	0.5105	0.0034	27.69	1	C30	1	0.285714
2014	600829	0	0	389.23		398939	20	6.8599e+09	0.5646	0.0088	74.82	1	C27	1	0.714286
2014	600851	0	0	597.37	169160	4965000	21	7.26571e+09	0.2375	0.0506	7.51	0	C17	1	0.142857
2014	600863	0	0	743.34	98958112	5.07902e+06	20	3.87732e+10	0.6306	0.1445	56.62	1	D44	1	0.142857
2014	600864	0	0	640.3	16829940	607000	20	7.52268e+09	0.3644	0.0644	43.59	1	D44	1	0.285714
2014	600868	0	0	635.92		87500	20	2.7204e+09	0.2072	-0.0277	2.197	0	D44	1	0.142857
2014	600881	0	0	535.71	33509508	4680000	19	5.34121e+10	0.7736	0.0137	15.57	1	C30	1	0.428571
2014	600882	0	0	524.24	1.51952e+06	3.00448e+06	19	1.66184e+09	0.1736	0.0835	13.71	1	B08	1	0.714286
2014	600883	0	0	614.73		613632	19	6.85635e+08	0.0987	-0.0785	17.15	0	C30	1	0.285714
2014	600886	0	0	812.89	255274288	7.2139e+06	18	1.72617e+11	0.7525	0.2379	51.26	1	D44	1	0.571429
2014	600889	0	0	665.47	21699508	214025	18	2.92616e+09	0.6389	0.0353	33.02	1	C28	1	0.285714
2014	600963	0	0	727.6	1.07075e+06	2200000	10	1.6608e+10	0.6761	0.0025	37.34	1	C22	1	0.428571
2014	600966	0	0	297.79	75367744	1.94576e+07	10	1.28151e+10	0.6708	0.0144	25.49	0	C22	1	0.571429
2014	600971	2	1	533.31	18192074	38000	10	1.38138e+10	0.4937	0.0043	59.96	1	B06	1	0.142857
2014	600979	0	0	506.4		3.39655e+06	10	6.13207e+09	0.6842	-0.105	22.58	1	D44	1	0.428571
2014	600982	0	0	583.55	125841920	50000	10	3.01843e+09	0.1717	0.0745	25.64	1	D44	1	0.142857
2014	600987	0	0	707.74	65148204	476460	10	3.8429e+09	0.2941	0.1911	32.12	0	C17	1	0.571429
2014	600997	0	0	776.51	41763424	1.73517e+07	10	2.18197e+10	0.5938	0.018	56.73	1	C25	1	0.428571
2014	601001	0	0	609.28	93016040	4.33656e+07	8	2.46552e+10	0.503	0.0542	57.46	1	B06	1	0.571429
2014	601005	0	0	567.39		2839000	17	47152433000	0.7881	0.0052	63.05	1	C31	1	0.428571
2014	601011	0	0	576.68	2113731	2.07889e+06	3	5.66702e+09	0.4733	0.0223	47.96	0	C25	1	0.571429
2014	601012	1	8	557.85	142769184	240000	2	6.44934e+09	0.4941	0.0915	18.32	0	C30	1	0.142857
2014	601058	0	0	621.34		7.4208e+06	3	1.3868e+10	0.6853	0.0788	6.41	0	C29	1	0.714286
2014	601101	0	0	693.95	29169854	342000	4	1.42543e+10	0.4137	0.0233	62.3	1	B06	1	0.571429
2014	601208	0	0	664.65	3.24697e+06	930000	3	2.97178e+09	0.248	0.0746	29.99	0	C26	1	0.285714
2014	601388	0	0	673.23	610042	170000	2	3.81091e+09	0.4236	0.0137	53.56	0	C32	1	0.285714
2014	601599	0	0	681.69		370300	3	3.27599e+09	0.5377	0.0434	16.55	0	C17	1	0.142857
2014	601600	0	1	566.98	1565270016	30989000	13	192631971000	0.7943	-0.4302	38.56	1	C32	1	0.857143
2014	601636	0	0	633.34	187377488	2000000	3	9.30713e+09	0.5697	0.0552	40.1	0	C30	1	0.857143
2014	601666	4	2	595.68	122276384	923176	8	3.14524e+10	0.6146	0.0186	56.12	1	B06	1	0.571429
2014	601678	0	0	676.83	2474158	309734	4	7.04093e+09	0.3569	0.0785	10.5	0	C26	1	0
2014	601699	8	1	611.56	172736192	1.75347e+06	8	5.15062e+10	0.6407	0.0404	61.34	1	B06	1	0.714286
2014	601718	0	0	697.73	4.12938e+06	63845000	4	2.07537e+10	0.4111	0.0926	66.33	1	C18	1	0.142857
2014	601899	2	0	773.22		56857026	11	75159587648	0.552	0.0783	27.43	1	B09	1	0.857143
2014	601958	0	0	349.73	313142912	7.53864e+07	6	1.61708e+10	0.1688	0.015	74.09	1	B09	1	0.571429
2014	603002	0	0	683.12	1.64698e+06	210000	2	1.45017e+09	0.3553	0.0671	52.5	0	C26	1	0.285714
2014	603399	0	0	622.18		50000	2	2.44462e+09	0.54	0.047	30.14	0	C32	1	0.285714
2014	603993	0	0	677.2	2.04385e+06	3.97779e+07	7	2.80549e+10	0.4602	0.1189	35	0	B09	1	0.571429
2015	12	11	10	658.24	92910952	1457600	23	15657180160	0.5117	0.0716	11.08	0	C30	1	0.571429
2015	19	0	0	631.65		20000	23	1.06046e+09	0.0974	-0.0449	19.09	1	C15	1	0.285714
2015	27	0	0	324.54	2339293184	5.81144e+07	22	5.80674e+10	0.5717	0.0827	47.82	1	D44	1	0.714286
2015	401	0	0	319.3	74007232	1.50222e+08	19	4.12812e+10	0.7255	-0.1897	37.48	1	C30	1	0.142857
2015	422	0	0	589.66	30647284	1.5679e+07	19	3.99793e+10	0.7982	0.0067	17.08	1	C26	1	0.142857
2015	513	0	0	619.38		2.8354e+06	22	8.07754e+09	0.4045	0.1371	36.68	0	C27	1	0.285714
2015	525	0	0	689	3631015	6.18439e+06	22	8.27115e+09	0.5183	0.0332	44.75	0	C26	1	0.428571
2015	531	0	0	616.6	23655884	2.43477e+06	21	8.37238e+09	0.5285	0.1242	26.12	1	D44	1	0.142857
2015	539	0	0	778.04	359104832	2846311	22	71919934143	0.5798	0.1532	67.39	1	D44	1	0.714286
2015	543	0	0	729.24	57140548	864062	22	2.27791e+10	0.4249	0.1512	42.69	1	D44	1	0.285714
2015	545	0	0	638.07		331434	22	2.52483e+09	0.3009	0.0743	37.3	0	C26	1	0.714286
2015	546	0	0	668.16		1.95347e+06	22	4.37418e+09	0.5433	0.1453	41.05	0	C30	1	0.142857
2015	553	0	0	590.1	96703248	2.87399e+06	22	2.97727e+09	0.2955	0.0677	20.15	1	C26	1	0.571429
2015	565	0	0	716.72		270000	21	1.06082e+09	0.267	0.1859	40.55	1	C26	1	0.571429
2015	568	0	0	658.17		1.93444e+06	21	1.31817e+10	0.2139	0.1497	26.61	1	C15	1	0.428571
2015	576	0	0	611.13	115605	47619.1	21	1.95811e+09	0.3844	0.1471	41.55	0	C22	1	0.428571
2015	589	0	0	650.01	2118600	35714.3	19	1.11757e+10	0.6881	-0.0742	25.33	1	C29	1	0.142857
2015	596	0	0	700.48	16340053	695000	19	7.18315e+09	0.3271	0.148	53.89	1	C15	1	0.571429
2015	597	0	0	599.41	18290340	1.22913e+06	19	8.69263e+09	0.7238	-0.1633	21.46	1	C27	1	0.142857
2015	599	0	0	641.38	897548096	2.0326e+06	19	5.90471e+09	0.5606	0.0228	23.38	1	C29	1	0.142857
2015	600	0	0	657.1	1404565888	1.29311e+07	19	2.58452e+10	0.5136	0.2088	67.21	1	D44	1	0.285714
2015	601	0	0	625.9	50045000	337500	19	8.50765e+09	0.5066	0.0718	15	1	D44	1	0.142857
2015	615	0	0	555.02	2785550	1778000	19	7.34294e+09	0.7339	0.1348	42.88	0	C28	1	0.428571
2015	619	0	0	660.28		3260000	19	3.9093e+09	0.3213	0.0444	30.63	1	C29	1	0.142857
2015	623	0	0	721.88	7.0667e+06	2.17799e+06	19	1.9834e+10	0.1135	0.148	25.92	0	C27	1	0.428571
2015	627	0	0	692.92	1.21322e+06	1.56771e+06	19	2.40921e+09	0.2596	0.1405	24.23	0	C26	1	0.571429
2015	635	0	0	671.66	19396820	2.70572e+06	19	3.14382e+09	0.1115	0.0106	51.25	1	C26	1	0.571429
2015	650	0	0	580.05		1.39543e+06	19	3.15627e+09	0.176	0.1675	26.27	0	C27	1	0.142857
2015	655	0	0	611.42	7039148	1818601	19	3.43007e+09	0.0686	0.0016	58.41	1	B08	1	0.285714
2015	661	0	0	669.3		40000	19	3.8155e+09	0.3618	0.2211	22.28	1	C27	1	0.142857
2015	672	0	0	568.98	13822424	6.87644e+06	19	4.67806e+09	0.6014	0.0322	31.19	0	C30	1	0.714286
2015	683	0	0	680.13	12072293	3.43467e+06	18	1.93817e+10	0.5737	0.0127	36.74	0	C26	1	0.285714
2015	687	0	0	650.58	1.88908e+06	17857.1	18	2.62748e+09	0.5666	-0.2397	29.8	0	C28	1	0.142857
2015	690	0	0	652.6	0	228000	18	9.70153e+09	0.4786	0.1274	30.3	0	D44	1	0.428571
2015	692	0	0	669.85	152580880	3.08464e+06	18	4.27878e+09	0.6728	0.057	35.1	1	D44	1	0.142857
2015	695	0	0	714.77	11973911	3.265e+07	18	1.11642e+09	0.7099	0.0106	25	1	D44	1	0.142857
2015	703	0	0	792.63	66615080	5584000	18	2.52088e+10	0.6696	0.0195	61.85	0	C28	1	0.428571
2015	707	0	0	603.17	43217048	1.04117e+07	18	1.10826e+10	0.8659	0.0103	25.11	1	C26	1	0.142857
2015	709	0	0	782.61	540303040	7.03131e+06	18	1.78812e+11	0.745	0.0088	37.93	1	C31	1	0.714286
2015	720	0	0	680.89	184840016	1140000	18	5.38256e+09	0.7655	0.1075	18.54	1	D44	1	0.142857
2015	723	0	1	446.18	16435818	1680020	18	1.48607e+10	0.5519	-0.0613	89.99	0	C25	1	0.285714
2015	726	0	0	635.62	36678424	2160000	18	9.09117e+09	0.1996	0.1011	14.69	0	C17	1	1
2015	729	0	0	718.07	48261236	1.08805e+07	18	1.82428e+10	0.2494	0.0458	57.39	1	C15	1	0.714286
2015	737	0	0	305.68	794806	841667	18	3.01313e+09	0.9597	-1.8344	25.69	1	C26	1	0.285714
2015	739	0	0	606.1	31202328	352326	18	5.39494e+09	0.552	0.0862	23.52	0	C27	1	0.142857
2015	751	0	0	675.18	17867084	2.92357e+06	18	3.6429e+09	0.4491	0.0452	23.59	1	C32	1	0.285714
2015	755	0	0	656.99	942760	590000	18	5.77652e+09	0.7873	-0.4276	27.79	1	C26	1	0.142857
[truncated: 1,682 more rows]
